# Supplementary material for: Ancient Origins and Global Diversity of Plague: Genomic Evidence for Deep Eurasian Reservoirs and Recurrent Emergence
Source: Pathogens. 2025 Aug 9;14(8):797. doi: 10.3390/pathogens14080797 (PMC12388986; doi:10.3390/pathogens14080797)
Supplement: Supplementary file 1 [file pathogens-14-00797-s001.zip]

Archive with 1 entries (1 files):
- pathogens-3774304-supplementary.xlsx
