# Supplementary material for: Ancient Origins and Global Diversity of Plague: Genomic Evidence for Deep Eurasian Reservoirs and Recurrent Emergence
Source: Pathogens. 2025 Aug 9;14(8):797. doi: 10.3390/pathogens14080797 (PMC12388986; doi:10.3390/pathogens14080797)
Supplement: Supplementary file 1 [file pathogens-14-00797-s001.zip › pathogens-3774304-supplementary.xlsx]

## Sheet: COMPLETE_METADATA
Supplemental Materials: Supplemental Table S1 : This table contains all the curated metadata of all the strains, both modern as well as ancient; used in this study.
sample	Bibliography	SRA reads	biosample_accession	strain	date	country	province	biovar	branch_major	branch_minor	host_raw	host_human	host_order	lat	lon	biosample_comment	date_bp	branch_number	continent	date_mean	date_bp_mean	date_err	Current_year	country_lat	country_lon	province_lat	province_lon
MODERN STRAINS
Reference			SAMEA1705942	CO92	1992	United States of America	Colorado	Orientalis	1.ORI	1.ORI1	Homo sapiens	Human	Human	38.7252	-105.608	Modern	-32	1	North America	1992	32	0	2024	39.7837	-100.446	38.7252	-105.608
GCA_000006645.1_ASM664v1_genomic			SAMN02604093	KIM 10+	1968	Iran	Kurdistan	Medievalis	2.MED	2.MED1	Homo sapiens	Human	Human	35.6728	47.0124	Modern	-56	2	Asia	1968	56	0	2024	32.6475	54.5644	35.6728	47.0124
GCA_000007885.1_ASM788v1_genomic	Zhou et al., 2004 (NC_005810)		SAMN02602970	91001	1970	China	Inner Mongolia	Microtus	0.PE	0.PE4m	Microtus brandti	Non-Human	Rodentia	43.2443	114.325	Modern	-54	0	Asia	1970	54	0	2024	35.0001	105	43.2443	114.325
GCA_000013805.1_ASM1380v1_genomic			SAMN02598370	Nepal516	1967	Nepal	Gandaki Pradesh	Antiqua	2.ANT	2.ANT1	Homo sapiens			28.36	84.1	Modern	-57	2	Asia	1967	57	0	2024	28.378	84	28.374	84.0513
GCA_000013825.1_ASM1382v1_genomic	Cui et al., 2013		SAMN02598369	Antiqua	1965	Democratic Republic of the Congo		Antiqua	1.ANT	1.ANT1	Homo sapiens	Human	Human	-2.98143	23.8223	Modern	-59	1	Africa	1965	59	0	2024	-2.98143	23.8223	-2.98143	23.8223
GCA_000016445.1_ASM1644v1_genomic	Garcia et al., 2007 (NC_009381)		SAMN02598373	Pestoides F	[1950:1984]	Russia		Caucasica	0.PE	0.PE2						Modern	[-74:-40]	0		1967	57	17	2024	64.6863	97.7453	64.6863	97.7453
GCA_000018805.1_ASM1880v1_genomic			SAMN02604042	Angola	1984	Angola		Pestoides	Modern	Modern				-11.2	17.87	Modern	-40		Africa	1984	40	0	2024	-11.2	17.87	-11.2	17.87
GCA_000168235.2_ASM16823v2_genomic	N/A (NZ_AAOS00000000)		SAMN02404398	IP275	1995	Madagascar	Province de Fianarantsoa	Orientalis	1.ORI	1.ORI3	Homo sapiens	Human	Human	-21.7432	46.6146	Modern	-29	1	Africa	1995	29	0	2024	-18.925	46.4416	-21.7432	46.6146
GCA_000169615.1_ASM16961v1_genomic	N/A (NZ_AAYR00000000)		SAMN02404404	UG05-0454	2004	Uganda		Antiqua	1.ANT	1.ANT1	Homo sapiens	Human	Human	1.53336	32.2167	Modern	-20	1	Africa	2004	20	0	2024	1.53336	32.2167	1.53336	32.2167
GCA_000169635.1_ASM16963v1_genomic	N/A (NZ_AAYS00000000)		SAMN02404403	MG05-1020	2005	Madagascar		Orientalis	1.ORI	1.ORI3	Homo sapiens	Human	Human	-18.925	46.4416	Modern	-19	1	Africa	2005	19	0	2024	-18.925	46.4416	-18.925	46.4416
GCA_000169655.1_ASM16965v1_genomic	Cui et al. 2013		SAMN02404402	K1973002	1973	China	Xinjiang	Medievalis	2.MED	2.MED2	Marmota himalayana	Non-Human	Rodentia	42.4805	85.4633	Modern	-51	2	Asia	1973	51	0	2024	35.0001	105	42.4805	85.4633
GCA_000169675.1_ASM16967v1_genomic	Eppinger et al., 2009		SAMN02404401	B42003004	2003	China	Xinjiang	Antiqua	0.ANT	0.ANT2	Marmota baibacina	Non-Human	Rodentia	42.4805	85.4633	Modern	-21	0	Asia	2003	21	0	2024	35.0001	105	42.4805	85.4633
GCA_000169695.1_ASM16969v1_genomic	Cui et al., 2013		SAMN02404400	E1979001	1979	China	Yunnan	Antiqua	1.IN	1.IN3	Eothenomys miletus			25	102	Modern	-45	1		1979	45	0	2024	35.0001	105	25	102
GCA_000170275.1_ASM17027v1_genomic	N/A (NZ_ABAT00000000)		SAMN02404399	F1991016	1991	China	Yunnan	Orientalis	1.ORI	1.ORI2	Rattus flavipectus	Non-Human	Rodentia	25	102	Modern	-33	1	Asia	1991	33	0	2024	35.0001	105	25	102
GCA_000181455.2_ASM18145v2_genomic	N/A (NZ_ABCD00000000)		SAMN02403940	CA88-4125	1988	United States of America	California	Orientalis	1.ORI	1.ORI1	Homo sapiens	Human	Human	36.7015	-118.756	Modern	-36	1	North America	1988	36	0	2024	37.0902	-95.7129	36.7015	-118.756
GCA_000182505.1_ASM18250v1_genomic	N/A (NZ_ACNR00000000)		SAMN02403942	India195	[1898:1950]	India	Maharashtra	Orientalis	1.ORI	1.ORI1	Homo sapiens	Human	Human	18.9068	75.6742	Modern	[-126:-74]	1	Asia	1924	100	26	2024	22.3511	78.6677	18.9068	75.6742
GCA_000182545.1_ASM18254v1_genomic	N/A (NZ_ACNT00000000)		SAMN02403944	Pestoides A	[1950:1984]	Russia		Altaica	0.PE	0.PE4a						Modern	[-74:-40]	0		1967	57	17	2024	64.6863	97.7453	64.6863	97.7453
GCA_000186725.1_ASM18672v1_genomic			SAMN02603222	Harbin35	1940	China	Heilongjiang	Antiqua	2.ANT	2.ANT3	Homo sapiens	Human	Human	45.76	126.64	Modern	-84	2	Asia	1940	84	0	2024	35.0001	105	48	128
GCA_000320425.1_ASM32042v1_genomic	Cui et al., 2013		SAMN02402991	12	2004	China	Qinghai	Qinghaica	0.PE	0.PE10	Homo sapiens	Human	Human	35.4071	95.9521	Modern	-20	0	Asia	2004	20	0	2024	35.0001	105	35.4071	95.9521
GCA_000320445.1_ASM32044v1_genomic	Cui et al., 2013		SAMN02402993	2	2004	China	Qinghai	Antiqua	2.ANT	2.ANT2	Homo sapiens	Human	Human	35.4071	95.9521	Modern	-20	2	Asia	2004	20	0	2024	35.0001	105	35.4071	95.9521
GCA_000320465.1_ASM32046v1_genomic	Cui et al., 2013		SAMN02402994	2330	2003	China	Xinjiang	Antiqua	0.ANT	0.ANT2	Marmota baibacina	Non-Human	Rodentia	42.4805	85.4633	Modern	-21	0	Asia	2003	21	0	2024	35.0001	105	42.4805	85.4633
GCA_000323185.1_ASM32318v1_genomic	Cui et al., 2013		SAMN02402992	164	1985	China	Xinjiang	Antiqua	0.ANT	0.ANT1	Oropsylla silantiewi	Non-Human	Siphonaptera	42.4805	85.4633	Modern	-39	0	Asia	1985	39	0	2024	35.0001	105	42.4805	85.4633
GCA_000323205.1_ASM32320v1_genomic	Cui et al., 2013		SAMN02402995	2504	2005	China	Xinjiang	Medievalis	2.MED	2.MED1	Rhombomys opimus	Non-Human	Rodentia	42.4805	85.4633	Modern	-19	2	Asia	2005	19	0	2024	35.0001	105	42.4805	85.4633
GCA_000323225.1_ASM32322v1_genomic	Cui et al., 2013		SAMN02402996	2506	2005	China	Xinjiang	Medievalis	2.MED	2.MED1	Rhombomys opimus	Non-Human	Rodentia	42.4805	85.4633	Modern	-19	2	Asia	2005	19	0	2024	35.0001	105	42.4805	85.4633
GCA_000323245.1_ASM32324v1_genomic	Cui et al., 2013		SAMN02402997	2654	2006	China	Xinjiang	Medievalis	2.MED	2.MED1	Rhombomys opimus	Non-Human	Rodentia	42.4805	85.4633	Modern	-18	2	Asia	2006	18	0	2024	35.0001	105	42.4805	85.4633
GCA_000323285.1_ASM32328v1_genomic	Cui et al., 2013		SAMN02402998	30017	1976	China	Tibet	Antiqua	1.IN	1.IN2	Marmota himalayana	Non-Human	Rodentia	29.8556	90.875	Modern	-48	1	Asia	1976	48	0	2024	35.0001	105	29.8556	90.875
GCA_000323305.1_ASM32330v1_genomic	Cui et al., 2013		SAMN02402999	34008	1968	China	Tibet	Antiqua	2.ANT	2.ANT1	Marmota himalayana	Non-Human	Rodentia	29.8556	90.875	Modern	-56	2	Asia	1968	56	0	2024	35.0001	105	29.8556	90.875
GCA_000323325.1_ASM32332v1_genomic	Cui et al., 2013		SAMN02403000	34202	1990	China	Tibet	Antiqua	2.ANT	2.ANT1	Marmota himalayana	Non-Human	Rodentia	29.8556	90.875	Modern	-34	2	Asia	1990	34	0	2024	35.0001	105	29.8556	90.875
GCA_000323345.1_ASM32334v1_genomic	Cui et al., 2013		SAMN02403001	351001	1996	China	Tibet	Antiqua	2.ANT	2.ANT2	Marmota himalayana	Non-Human	Rodentia	29.8556	90.875	Modern	-28	2	Asia	1996	28	0	2024	35.0001	105	29.8556	90.875
GCA_000323365.1_ASM32336v1_genomic	Cui et al., 2013		SAMN02403002	42013	1971	China	Xinjiang	Antiqua	0.ANT	0.ANT1	Citellus undulatus	Non-Human	Rodentia	42.4805	85.4633	Modern	-53	0	Asia	1971	53	0	2024	35.0001	105	42.4805	85.4633
GCA_000323385.1_ASM32338v1_genomic	Cui et al., 2013		SAMN02403003	42082	1995	China	Xinjiang	Antiqua	0.ANT	0.ANT3	Citellus undulatus	Non-Human	Rodentia	42.4805	85.4633	Modern	-29	0	Asia	1995	29	0	2024	35.0001	105	42.4805	85.4633
GCA_000323405.1_ASM32340v1_genomic	Cui et al., 2013		SAMN02403004	42091	1999	China	Xinjiang	Antiqua	0.ANT	0.ANT3	Citellus undulatus	Non-Human	Rodentia	42.4805	85.4633	Modern	-25	0	Asia	1999	25	0	2024	35.0001	105	42.4805	85.4633
GCA_000323425.1_ASM32342v1_genomic	Cui et al., 2013		SAMN02403005	42095	2001	China	Xinjiang	Antiqua	0.ANT	0.ANT1	Citellus undulatus	Non-Human	Rodentia	42.4805	85.4633	Modern	-23	0	Asia	2001	23	0	2024	35.0001	105	42.4805	85.4633
GCA_000323445.1_ASM32344v1_genomic	Cui et al., 2013		SAMN02403006	5	2004	China	Qinghai	Antiqua	1.IN	1.IN2	Homo sapiens	Human	Human	35.4071	95.9521	Modern	-20	1	Asia	2004	20	0	2024	35.0001	105	35.4071	95.9521
GCA_000323465.1_ASM32346v1_genomic	Cui et al., 2013		SAMN02403007	5761	1956	Russia	St. Petersberg	Antiqua	2.ANT	2.ANT3	Rattus norvegicus	Non-Human	Rodentia	59.9387	30.3162	Modern	-68	2	Europe	1956	68	0	2024	64.6863	97.7453	51.5942	11.9501
GCA_000323485.1_ASM32348v1_genomic	Cui et al., 2013		SAMN02403008	620024	1962	China	Qinghai	Antiqua	0.PE	0.PE7	Homo sapiens	Human	Human	35.4071	95.9521	Modern	-62	0	Asia	1962	62	0	2024	35.0001	105	35.4071	95.9521
GCA_000323505.1_ASM32350v1_genomic	Cui et al., 2013		SAMN02403009	7	2004	China	Qinghai	Antiqua	3.ANT	3.ANT1	Homo sapiens	Human	Human	35.4071	95.9521	Modern	-20	3	Asia	2004	20	0	2024	35.0001	105	35.4071	95.9521
GCA_000323525.1_ASM32352v1_genomic	Cui et al., 2013		SAMN02403010	71021	1989	China	Gansu	Antiqua	3.ANT	3.ANT1	Oropsylla silantiewi	Non-Human	Siphonaptera	38	102	Modern	-35	3	Asia	1989	35	0	2024	35.0001	105	38	102
GCA_000323545.1_ASM32354v1_genomic	Cui et al., 2013		SAMN02403011	710317	1971	China	Qinghai	Antiqua	1.IN	1.IN2	Homo sapiens	Human	Human	35.4071	95.9521	Modern	-53	1	Asia	1971	53	0	2024	35.0001	105	35.4071	95.9521
GCA_000323565.1_ASM32356v1_genomic	Cui et al., 2013		SAMN02403012	7338	1973	China	Xinjiang	Medievalis	2.MED	2.MED2	Marmota himalayana	Non-Human	Rodentia	42.4805	85.4633	Modern	-51	2	Asia	1973	51	0	2024	35.0001	105	42.4805	85.4633
GCA_000323585.1_ASM32358v1_genomic	Cui et al., 2013		SAMN02403013	735	1965	Russia	St. Petersberg	Antiqua	2.ANT	2.ANT3	Rattus norvegicus	Non-Human	Rodentia	59.9387	30.3162	Modern	-59	2	Europe	1965	59	0	2024	64.6863	97.7453	51.5942	11.9501
GCA_000323605.1_ASM32360v1_genomic	Cui et al., 2013		SAMN02403014	780441	1978	China	Qinghai	Antiqua	1.IN	1.IN1	Marmota himalayana	Non-Human	Rodentia	35.4071	95.9521	Modern	-46	1	Asia	1978	46	0	2024	35.0001	105	35.4071	95.9521
GCA_000323625.1_ASM32362v1_genomic	Cui et al., 2013		SAMN02403015	9	2004	China	Qinghai	Qinghaica	0.PE	0.PE10	Homo sapiens	Human	Human	35.4071	95.9521	Modern	-20	0	Asia	2004	20	0	2024	35.0001	105	35.4071	95.9521
GCA_000323645.1_ASM32364v1_genomic	Cui et al., 2013		SAMN02403016	91	1987	China	Xinjiang	Medievalis	2.MED	2.MED2	Oropsylla silantiewi	Non-Human	Siphonaptera	42.4805	85.4633	Modern	-37	2	Asia	1987	37	0	2024	35.0001	105	42.4805	85.4633
GCA_000323665.1_ASM32366v1_genomic			SAMN02403017	945	1994	China	Xinjiang	Antiqua	0.ANT	0.ANT1	Human flea	Non-Human	Siphonaptera	42.4805	85.4633	Modern	-30	0	Asia	1994	30	0	2024	35.0001	105	42.4805	85.4633
GCA_000323685.1_ASM32368v1_genomic	Cui et al., 2013		SAMN02403018	970754	1997	China	Qinghai	Antiqua	1.IN	1.IN2	Ovis aries	Non-Human	Artiodactyla	35.4071	95.9521	Modern	-27	1	Asia	1997	27	0	2024	35.0001	105	35.4071	95.9521
GCA_000323705.1_ASM32370v1_genomic	Cui et al., 2013		SAMN02403019	A1956001	1956	China	Xinjiang	Antiqua	0.ANT	0.ANT3	Marmota caudata	Non-Human	Rodentia	42.4805	85.4633	Modern	-68	0	Asia	1956	68	0	2024	35.0001	105	42.4805	85.4633
GCA_000323725.1_ASM32372v1_genomic	Cui et al., 2013		SAMN02403020	A1973001	1973	China	Xinjiang	Medievalis	2.MED	2.MED2	Marmota caudata	Non-Human	Rodentia	42.4805	85.4633	Modern	-51	2	Asia	1973	51	0	2024	35.0001	105	42.4805	85.4633
GCA_000323745.1_ASM32374v1_genomic	Cui et al., 2013		SAMN02403022	C1975003	1975	China	Qinghai	Antiqua	1.IN	1.IN2	Ovis aries	Non-Human	Artiodactyla	35.4071	95.9521	Modern	-49	1	Asia	1975	49	0	2024	35.0001	105	35.4071	95.9521
GCA_000323765.1_ASM32376v1_genomic	Cui et al., 2013		SAMN02403023	C1976001	1976	China	Gansu	Antiqua	3.ANT	3.ANT1	Marmota himalayana	Non-Human	Rodentia	38	102	Modern	-48	3	Asia	1976	48	0	2024	35.0001	105	38	102
GCA_000323785.1_ASM32378v1_genomic	Cui et al., 2013		SAMN02403024	C1989001	1989	China	Qinghai	Antiqua	1.IN	1.IN2	Homo sapiens	Human	Human	35.4071	95.9521	Modern	-35	1	Asia	1989	35	0	2024	35.0001	105	35.4071	95.9521
GCA_000323805.1_ASM32380v1_genomic	Cui et al., 2013		SAMN02403025	CMCC02041	1965	China	Qinghai	Antiqua	1.IN	1.IN2	Mustela eversmanni	Non-Human	Carnivora	35.4071	95.9521	Modern	-59	1	Asia	1965	59	0	2024	35.0001	105	35.4071	95.9521
GCA_000323825.1_ASM32382v1_genomic	Cui et al., 2013		SAMN02403026	CMCC03001	1954	China	Qinghai	Antiqua	1.IN	1.IN2	Ochotona dauurica	Non-Human	Lagomorpha	35.4071	95.9521	Modern	-70	1	Asia	1954	70	0	2024	35.0001	105	35.4071	95.9521
GCA_000323865.1_ASM32386v1_genomic	Cui et al., 2013		SAMN02403028	CMCC05013	1988	China	Qinghai	Antiqua	1.IN	1.IN2	Linognathoides palaearctus	Non-Human	Phthiraptera	35.4071	95.9521	Modern	-36	1	Asia	1988	36	0	2024	35.0001	105	35.4071	95.9521
GCA_000323885.1_ASM32388v1_genomic	Cui et al., 2013		SAMN02403029	CMCC10012	1964	China	Qinghai	Antiqua	1.IN	1.IN2	Ixodex crenulatus	Non-Human	Ixodida	35.4071	95.9521	Modern	-60	1	Asia	1964	60	0	2024	35.0001	105	35.4071	95.9521
GCA_000323905.1_ASM32390v1_genomic	Cui et al., 2013		SAMN02403030	CMCC104003	1989	China	Inner Mongolia	Antiqua	2.ANT	2.ANT3	Spermophilus dauricus	Non-Human	Rodentia	43.2443	114.325	Modern	-35	2	Asia	1989	35	0	2024	35.0001	105	43.2443	114.325
GCA_000323925.1_ASM32392v1_genomic	Cui et al., 2013		SAMN02403031	CMCC106002	1996	China	Inner Mongolia	Antiqua	2.ANT	2.ANT3	Citellophilus tesquorum	Non-Human	Siphonaptera	43.2443	114.325	Modern	-28	2	Asia	1996	28	0	2024	35.0001	105	43.2443	114.325
GCA_000323945.1_ASM32394v1_genomic	Cui et al., 2013		SAMN02403032	CMCC107004	2003	China	Inner Mongolia	Medievalis	2.MED	2.MED3	Citellophilus tesquorum mongolicus	Non-Human	Siphonaptera	43.2443	114.325	Modern	-21	2	Asia	2003	21	0	2024	35.0001	105	43.2443	114.325
GCA_000323965.1_ASM32396v1_genomic	Cui et al., 2013		SAMN02403033	CMCC11001	1954	China	Qinghai	Antiqua	1.IN	1.IN1	Marmota himalayana	Non-Human	Rodentia	35.4071	95.9521	Modern	-70	1	Asia	1954	70	0	2024	35.0001	105	35.4071	95.9521
GCA_000323985.1_ASM32398v1_genomic	Cui et al., 2013		SAMN02403034	CMCC114001	1952	China	Fujian	Orientalis	1.ORI	1.ORI1	Mus musculus	Non-Human	Rodentia	26.545	117.843	Modern	-72	1	Asia	1952	72	0	2024	35.0001	105	26.1932	118.221
GCA_000324005.1_ASM32400v1_genomic	Cui et al., 2013		SAMN02403035	CMCC12003	1961	China	Qinghai	Medievalis	2.MED	2.MED3	Marmota himalayana	Non-Human	Rodentia	35.4071	95.9521	Modern	-63	2	Asia	1961	63	0	2024	35.0001	105	35.4071	95.9521
GCA_000324025.1_ASM32402v1_genomic	Cui et al., 2013		SAMN02403036	CMCC125002	1964	China	Ningxia	Medievalis	2.MED	2.MED3	Spermophilus alaschanicus	Non-Human	Rodentia	37	106	Modern	-60	2	Asia	1964	60	0	2024	35.0001	105	37	106
GCA_000324045.1_ASM32404v1_genomic	Cui et al., 2013		SAMN02403037	CMCC18019	2001	China	Qinghai	Microtus	0.PE	0.PE4m	Microtus fuscus	Non-Human	Rodentia	35.4071	95.9521	Modern	-23	0	Asia	2001	23	0	2024	35.0001	105	35.4071	95.9521
GCA_000324065.1_ASM32406v1_genomic	Cui et al., 2013		SAMN02403038	CMCC21106	2001	China	Xinjiang	Antiqua	0.ANT	0.ANT3	Marmota baibacina	Non-Human	Rodentia	42.4805	85.4633	Modern	-23	0	Asia	2001	23	0	2024	35.0001	105	42.4805	85.4633
GCA_000324085.1_ASM32408v1_genomic	Cui et al., 2013		SAMN02403039	CMCC27002	1991	China	Qinghai	Antiqua	1.IN	1.IN2	Marmota himalayana	Non-Human	Rodentia	35.4071	95.9521	Modern	-33	1	Asia	1991	33	0	2024	35.0001	105	35.4071	95.9521
GCA_000324105.1_ASM32410v1_genomic	Cui et al., 2013		SAMN02403040	CMCC31004	1990	China	Tibet	Antiqua	1.IN	1.IN2	Marmota himalayana	Non-Human	Rodentia	29.8556	90.875	Modern	-34	1	Asia	1990	34	0	2024	35.0001	105	29.8556	90.875
GCA_000324125.1_ASM32412v1_genomic	Cui et al., 2013		SAMN02403041	CMCC347001	1996	China	Tibet	Antiqua	2.ANT	2.ANT2	Marmota himalayana	Non-Human	Rodentia	29.8556	90.875	Modern	-28	2	Asia	1996	28	0	2024	35.0001	105	29.8556	90.875
GCA_000324145.1_ASM32414v1_genomic	Cui et al., 2013		SAMN02403042	CMCC348002	1998	China	Tibet	Antiqua	2.ANT	2.ANT2	Marmota himalayana	Non-Human	Rodentia	29.8556	90.875	Modern	-26	2	Asia	1998	26	0	2024	35.0001	105	29.8556	90.875
GCA_000324165.1_ASM32416v1_genomic	Cui et al., 2013		SAMN02403043	CMCC38001	1979	China	Xinjiang	Antiqua	0.ANT	0.ANT3	Marmota baibacina	Non-Human	Rodentia	42.4805	85.4633	Modern	-45	0	Asia	1979	45	0	2024	35.0001	105	42.4805	85.4633
GCA_000324185.1_ASM32418v1_genomic	Cui et al., 2013		SAMN02403044	CMCC42007	1967	China	Xinjiang	Antiqua	0.ANT	0.ANT1	Marmota baibacina	Non-Human	Rodentia	42.4805	85.4633	Modern	-57	0	Asia	1967	57	0	2024	35.0001	105	42.4805	85.4633
GCA_000324205.1_ASM32420v1_genomic	Cui et al., 2013		SAMN02403045	CMCC43032	1980	China	Xinjiang	Antiqua	0.ANT	0.ANT1	Oropsylla silantiewi	Non-Human	Siphonaptera	42.4805	85.4633	Modern	-44	0	Asia	1980	44	0	2024	35.0001	105	42.4805	85.4633
GCA_000324225.1_ASM32422v1_genomic	Cui et al., 2013		SAMN02403046	CMCC49003	1976	China	Xinjiang	Antiqua	0.ANT	0.ANT1	Citellus undulatus	Non-Human	Rodentia	42.4805	85.4633	Modern	-48	0	Asia	1976	48	0	2024	35.0001	105	42.4805	85.4633
GCA_000324245.1_ASM32424v1_genomic	Cui et al., 2013		SAMN02403047	CMCC51020	1954	China	Jilin	Antiqua	2.ANT	2.ANT3	Rattus norvegicus	Non-Human	Rodentia	42.9995	125.982	Modern	-70	2	Asia	1954	70	0	2024	35.0001	105	43.729	126.2
GCA_000324265.1_ASM32426v1_genomic	Cui et al., 2013		SAMN02403048	CMCC64001	1957	China	Inner Mongolia	Antiqua	2.ANT	2.ANT3	Rhipicephalus sanguineus	Non-Human	Ixodida	43.2443	114.325	Modern	-67	2	Asia	1957	67	0	2024	35.0001	105	43.2443	114.325
GCA_000324285.1_ASM32428v1_genomic	Cui et al., 2013		SAMN02403049	CMCC640047	1964	China	Qinghai	Antiqua	1.IN	1.IN2	Homo sapiens	Human	Human	35.4071	95.9521	Modern	-60	1	Asia	1964	60	0	2024	35.0001	105	35.4071	95.9521
GCA_000324305.1_ASM32430v1_genomic	Cui et al., 2013		SAMN02403050	CMCC67001	1959	China	Inner Mongolia	Antiqua	2.ANT	2.ANT3	Homo sapiens	Human	Human	43.2443	114.325	Modern	-65	2	Asia	1959	65	0	2024	35.0001	105	43.2443	114.325
GCA_000324325.1_ASM32432v1_genomic	Cui et al., 2013		SAMN02403051	CMCC71001	1961	China	Gansu	Antiqua	3.ANT	3.ANT1	Marmota himalayana	Non-Human	Rodentia	38	102	Modern	-63	3	Asia	1961	63	0	2024	35.0001	105	38	102
GCA_000324345.1_ASM32434v1_genomic	Cui et al., 2013		SAMN02403052	CMCC8211	1982	China	Xinjiang	Antiqua	0.ANT	0.ANT1	Citellophilus tesquorum	Non-Human	Siphonaptera	42.4805	85.4633	Modern	-42	0	Asia	1982	42	0	2024	35.0001	105	42.4805	85.4633
GCA_000324365.1_ASM32436v1_genomic	Cui et al., 2013		SAMN02403053	CMCC84033	1979	China	Yunnan	Antiqua	1.IN	1.IN3	Eothenomys miletus	Non-Human	Rodentia	25	102	Modern	-45	1	Asia	1979	45	0	2024	35.0001	105	25	102
GCA_000324385.1_ASM32438v1_genomic	Cui et al., 2013		SAMN02403054	CMCC84038	1982	China	Yunnan	Antiqua	1.IN	1.IN3	Apodemus chevrieri	Non-Human	Rodentia	25	102	Modern	-42	1	Asia	1982	42	0	2024	35.0001	105	25	102
GCA_000324405.1_ASM32440v1_genomic	Cui et al., 2013		SAMN02403055	CMCC84046	1984	China	Yunnan	Antiqua	1.IN	1.IN3	Eothenomys miletus	Non-Human	Rodentia	25	102	Modern	-40	1	Asia	1984	40	0	2024	35.0001	105	25	102
GCA_000324425.1_ASM32442v1_genomic	Cui et al., 2013		SAMN02403056	CMCC87001	1982	China	Yunnan	Orientalis	1.ORI	1.ORI2	Rattus flavipectus	Non-Human	Rodentia	25	102	Modern	-42	1	Asia	1982	42	0	2024	35.0001	105	25	102
GCA_000324445.1_ASM32444v1_genomic	Cui et al., 2013		SAMN02403057	CMCC90027	1970	China	Inner Mongolia	Medievalis	2.MED	2.MED3	Meriones unguiculatus	Non-Human	Rodentia	43.2443	114.325	Modern	-54	2	Asia	1970	54	0	2024	35.0001	105	43.2443	114.325
GCA_000324465.1_ASM32446v1_genomic	Cui et al., 2013		SAMN02403058	CMCC91090	1970	China	Inner Mongolia	Microtus	0.PE	0.PE4m	Microtus brandti	Non-Human	Rodentia	43.2443	114.325	Modern	-54	0	Asia	1970	54	0	2024	35.0001	105	43.2443	114.325
GCA_000324485.1_ASM32448v1_genomic	Cui et al., 2013		SAMN02403059	CMCC92004	1957	China	Inner Mongolia	Medievalis	2.MED	2.MED3	Ophthalmopsylla kiritschenkoi	Non-Human	Siphonaptera	43.2443	114.325	Modern	-67	2	Asia	1957	67	0	2024	35.0001	105	43.2443	114.325
GCA_000324505.1_ASM32450v1_genomic	Cui et al., 2013		SAMN02403060	CMCC92010	1971	China	Inner Mongolia	Antiqua	2.ANT	2.ANT3	Spermophilus dauricus	Non-Human	Rodentia	43.2443	114.325	Modern	-53	2	Asia	1971	53	0	2024	35.0001	105	43.2443	114.325
GCA_000324525.1_ASM32452v1_genomic	Cui et al., 2013		SAMN02403061	CMCC93014	1970	China	Inner Mongolia	Microtus	0.PE	0.PE4m	Microtus brandti	Non-Human	Rodentia	43.2443	114.325	Modern	-54	0	Asia	1970	54	0	2024	35.0001	105	43.2443	114.325
GCA_000324545.1_ASM32454v1_genomic	Cui et al., 2013		SAMN02403062	CMCC95001	1970	China	Inner Mongolia	Antiqua	2.ANT	2.ANT3	Spermophilus dauricus	Non-Human	Rodentia	43.2443	114.325	Modern	-54	2	Asia	1970	54	0	2024	35.0001	105	43.2443	114.325
GCA_000324565.1_ASM32456v1_genomic	Cui et al., 2013		SAMN02403063	CMCC96001	1957	China	Inner Mongolia	Antiqua	2.ANT	2.ANT3	Vulpes vulpes	Non-Human	Carnivora	43.2443	114.325	Modern	-67	2	Asia	1957	67	0	2024	35.0001	105	43.2443	114.325
GCA_000324585.1_ASM32458v1_genomic	Cui et al., 2013		SAMN02403064	CMCC96007	1989	China	Inner Mongolia	Antiqua	2.ANT	2.ANT3	Meles meles	Non-Human	Carnivora	43.2443	114.325	Modern	-35	2	Asia	1989	35	0	2024	35.0001	105	43.2443	114.325
GCA_000324605.1_ASM32460v1_genomic	Cui et al., 2013		SAMN02403065	CMCC99103	1970	China	Inner Mongolia	Medievalis	2.MED	2.MED3	Meriones unguiculatus	Non-Human	Rodentia	43.2443	114.325	Modern	-54	2	Asia	1970	54	0	2024	35.0001	105	43.2443	114.325
GCA_000324625.1_ASM32462v1_genomic	Cui et al., 2013		SAMN02403066	CMCCK100001	1991	China	Yunnan	Orientalis	1.ORI	1.ORI2	Rattus flavipectus	Non-Human	Rodentia	25	102	Modern	-33	1	Asia	1991	33	0	2024	35.0001	105	25	102
GCA_000324645.1_ASM32464v1_genomic	Cui et al. 2013		SAMN02403067	CMCCK110001	1991	China	Yunnan	Orientalis	1.ORI	1.ORI2	Rattus flavipectus	Non-Human	Rodentia	25	102	Modern	-33	1	Asia	1991	33	0	2024	35.0001	105	25	102
GCA_000324665.1_ASM32466v1_genomic	Cui et al., 2013		SAMN02403068	CMCCN010025	2000	China	Sichuan	Microtus	0.PE	0.PE4m	Microtus fuscus	Non-Human	Rodentia	30.5	102.5	Modern	-24	0	Asia	2000	24	0	2024	35.0001	105	30.5	102.5
GCA_000324685.1_ASM32468v1_genomic	Cui et al., 2013		SAMN02403069	D1964001	1964	China	Qinghai	Antiqua	1.IN	1.IN2	Marmota himalayana	Non-Human	Rodentia	35.4071	95.9521	Modern	-60	1	Asia	1964	60	0	2024	35.0001	105	35.4071	95.9521
GCA_000324705.1_ASM32470v1_genomic	Cui et al., 2013		SAMN02403070	D1964002	1964	China	Qinghai	Antiqua	1.IN	1.IN2	Canis faliaris	Non-Human	Carnivora	35.4071	95.9521	Modern	-60	1	Asia	1964	60	0	2024	35.0001	105	35.4071	95.9521
GCA_000324725.1_ASM32472v1_genomic	Cui et al., 2013		SAMN02403071	D1982001	1982	China	Gansu	Antiqua	1.IN	1.IN2	Homo sapiens	Human	Human	38	102	Modern	-42	1	Asia	1982	42	0	2024	35.0001	105	38	102
GCA_000324745.1_ASM32474v1_genomic	Cui et al., 2013		SAMN02403072	D1991004	1991	China	Qinghai	Antiqua	1.IN	1.IN2	Marmota himalayana	Non-Human	Rodentia	35.4071	95.9521	Modern	-33	1	Asia	1991	33	0	2024	35.0001	105	35.4071	95.9521
GCA_000324765.1_ASM32476v1_genomic	Cui et al., 2013		SAMN02403073	E1977001	1977	China	Yunnan	Antiqua	1.IN	1.IN3	Ctenophthalmus quadratus	Non-Human	Siphonaptera	25	102	Modern	-47	1	Asia	1977	47	0	2024	35.0001	105	25	102
GCA_000324805.2_EV76-CN_genomic			SAMN02403074	EV76-CN	1926	China	Gansu	Orientalis	1.ORI	1.ORI3	Homo sapiens	Human	Human	38	102	Modern	-98	1	Asia	1926	98	0	2024	35.0001	105	38	102
GCA_000324825.1_ASM32482v1_genomic	Cui et al., 2013		SAMN02403075	F1946001	1946	China	Fujian	Orientalis	1.ORI	1.ORI1	Homo sapiens	Human	Human	26.545	117.843	Modern	-78	1	Asia	1946	78	0	2024	35.0001	105	26.1932	118.221
GCA_000324845.1_ASM32484v1_genomic	Cui et al., 2013		SAMN02403076	F1954001	1954	China	Yunnan	Antiqua	1.IN	1.IN3	Rattus flavipectus	Non-Human	Rodentia	25	102	Modern	-70	1	Asia	1954	70	0	2024	35.0001	105	25	102
GCA_000324865.1_ASM32486v1_genomic	Cui et al., 2013		SAMN02403077	F1984001	1984	China	Yunnan	Orientalis	1.ORI	1.ORI2	Rattus flavipectus	Non-Human	Rodentia	25	102	Modern	-40	1	Asia	1984	40	0	2024	35.0001	105	25	102
GCA_000324885.1_ASM32488v1_genomic	Cui et al., 2013		SAMN02403078	G1996006	1996	China	Tibet	Antiqua	2.ANT	2.ANT2	Homo sapiens	Human	Human	29.8556	90.875	Modern	-28	2	Asia	1996	28	0	2024	35.0001	105	29.8556	90.875
GCA_000324905.1_ASM32490v1_genomic	Cui et al., 2013		SAMN02403079	G1996010	1996	China	Tibet	Antiqua	2.ANT	2.ANT2	Pseudois nayaur	Non-Human	Artiodactyla	29.8556	90.875	Modern	-28	2	Asia	1996	28	0	2024	35.0001	105	29.8556	90.875
GCA_000324925.1_ASM32492v1_genomic	Cui et al., 2013		SAMN02403080	G8786	[1950:2000]	Georgia	Samtskhe-Javakheti	Caucasica	0.PE	0.PE2	Microtus arvalis	Non-Human	Rodentia	41.5265	43.247	Modern	[-74:-24]	0	Asia	1975	49	25	2024	32.3294	-83.1137	41.5296	43.2434
GCA_000324965.1_ASM32496v1_genomic	Cui et al., 2013		SAMN02403082	H1959004	1959	China	Jilin	Antiqua	2.ANT	2.ANT3	Rattus norvegicus	Non-Human	Rodentia	42.9995	125.982	Modern	-65	2	Asia	1959	65	0	2024	35.0001	105	43.729	126.2
GCA_000325005.1_ASM32500v1_genomic	Cui et al., 2013		SAMN02403084	I1969003	1969	China	Ningxia	Medievalis	2.MED	2.MED3	Meriones unguiculatus	Non-Human	Rodentia	37	106	Modern	-55	2	Asia	1969	55	0	2024	35.0001	105	37	106
GCA_000325025.1_ASM32502v1_genomic	Cui et al., 2013		SAMN02403085	I1970005	1970	China	Inner Mongolia	Medievalis	2.MED	2.MED3	Meriones unguiculatus	Non-Human	Rodentia	43.2443	114.325	Modern	-54	2	Asia	1970	54	0	2024	35.0001	105	43.2443	114.325
GCA_000325045.1_ASM32504v1_genomic	Cui et al., 2013		SAMN02403086	I1991001	1991	China	Inner Mongolia	Medievalis	2.MED	2.MED3	Meriones unguiculatus	Non-Human	Rodentia	43.2443	114.325	Modern	-33	2	Asia	1991	33	0	2024	35.0001	105	43.2443	114.325
GCA_000325065.1_ASM32506v1_genomic	Cui et al., 2013		SAMN02403087	I1994006	1994	China	Hebei	Medievalis	2.MED	2.MED3	Citellophilus tesquorum sungaris	Non-Human	Siphonaptera	39	116	Modern	-30	2	Asia	1994	30	0	2024	35.0001	105	39	116
GCA_000325085.1_ASM32508v1_genomic	Cui et al., 2013		SAMN02403088	I2001001	2001	China	Shaanxi	Medievalis	2.MED	2.MED3	Meriones unguiculatus	Non-Human	Rodentia	35.8894	109.136	Modern	-23	2	Asia	2001	23	0	2024	35.0001	105	35.5896	109.301
GCA_000325105.1_ASM32510v1_genomic	Cui et al., 2013		SAMN02403089	J1963002	1963	China	Gansu	Medievalis	2.MED	2.MED3	Citellophilus tesquorum sungaris	Non-Human	Siphonaptera	38	102	Modern	-61	2	Asia	1963	61	0	2024	35.0001	105	38	102
GCA_000325125.1_ASM32512v1_genomic	Cui et al., 2013		SAMN02403090	J1978002	1978	China	Ningxia	Medievalis	2.MED	2.MED3	Spermophilus alaschanicus	Non-Human	Rodentia	37	106	Modern	-46	2	Asia	1978	46	0	2024	35.0001	105	37	106
GCA_000325165.1_ASM32516v1_genomic	Cui et al., 2013		SAMN02403092	K21985002	1985	China	Xinjiang	Antiqua	1.IN	1.IN1	Marmota himalayana	Non-Human	Rodentia	42.4805	85.4633	Modern	-39	1	Asia	1985	39	0	2024	35.0001	105	42.4805	85.4633
GCA_000325185.1_ASM32518v1_genomic	Cui et al., 2013		SAMN02403093	M0000002	2001	China	Qinghai	Microtus	0.PE	0.PE4m	Microtus fuscus	Non-Human	Rodentia	35.4071	95.9521	Modern	-23	0	Asia	2001	23	0	2024	35.0001	105	35.4071	95.9521
GCA_000325205.1_ASM32520v1_genomic			SAMN02403094	MGJZ11	2000	Mongolia	Bayan-Ã–lgii	Antiqua	3.ANT	3.ANT2	Marmota sibirica	Non-Human	Rodentia	48.547	89.8549	Modern	-24	3	Asia	2000	24	0	2024	46.825	103.85	48.547	89.8549
GCA_000325225.1_ASM32522v1_genomic	Cui et al., 2013		SAMN02403095	MGJZ12	2002	Mongolia	Bayan-Ã–lgii	Antiqua	4.ANT	4.ANT1	Marmota sibirica	Non-Human	Rodentia	48.547	89.8549	Modern	-22	4	Asia	2002	22	0	2024	46.825	103.85	48.547	89.8549
GCA_000325245.1_ASM32524v1_genomic	Cui et al., 2013		SAMN02403096	MGJZ3	1980	Mongolia	Govi-Altai	Antiqua	3.ANT	3.ANT2	Marmota sibirica	Non-Human	Rodentia	45.3463	95.9326	Modern	-44	3	Asia	1980	44	0	2024	46.825	103.85	45.3463	95.9326
GCA_000325265.1_ASM32526v1_genomic	Cui et al., 2013		SAMN02403097	MGJZ6	1997	Mongolia	Dornogovi	Antiqua	3.ANT	3.ANT2	Meriones meridianus	Non-Human	Rodentia	44.418	109.778	Modern	-27	3	Asia	1997	27	0	2024	46.825	103.85	44.418	109.778
GCA_000325285.1_ASM32528v1_genomic	Cui et al., 2013		SAMN02403098	MGJZ7	1997	Mongolia	Dornogovi	Antiqua	3.ANT	3.ANT2	Meriones meridianus	Non-Human	Rodentia	44.418	109.778	Modern	-27	3	Asia	1997	27	0	2024	46.825	103.85	44.418	109.778
GCA_000325305.1_ASM32530v1_genomic	Cui et al., 2013		SAMN02403099	MGJZ9	1998	Mongolia	Govi-Altai	Antiqua	3.ANT	3.ANT2	Orip silantiwii	Non-Human	Siphonaptera	45.3463	95.9326	Modern	-26	3	Asia	1998	26	0	2024	46.825	103.85	45.3463	95.9326
GCA_000325325.1_ASM32532v1_genomic	Cui et al., 2013		SAMN02403100	SHAN11	2006	China	Shaanxi	Medievalis	2.MED	2.MED3	Nosopsyllus laeviceps kuzenkovi	Non-Human	Siphonaptera	35.8894	109.136	Modern	-18	2	Asia	2006	18	0	2024	35.0001	105	35.5896	109.301
GCA_000325345.1_ASM32534v1_genomic	Cui et al., 2013		SAMN02403101	SHAN12	2006	China	Shaanxi	Medievalis	2.MED	2.MED3	Meriones unguiculatus	Non-Human	Rodentia	35.8894	109.136	Modern	-18	2	Asia	2006	18	0	2024	35.0001	105	35.5896	109.301
GCA_000325365.1_ASM32536v1_genomic	Cui et al., 2013		SAMN02403102	YN1065	1954	China	Yunnan	Antiqua	1.IN	1.IN3	Stenischia humilis	Non-Human	Siphonaptera	25	102	Modern	-70	1	Asia	1954	70	0	2024	35.0001	105	25	102
GCA_000325385.1_ASM32538v1_genomic	Cui et al., 2013		SAMN02403103	YN1683	1977	China	Yunnan	Antiqua	1.IN	1.IN3	Apodemus speciosus	Non-Human	Rodentia	25	102	Modern	-47	1	Asia	1977	47	0	2024	35.0001	105	25	102
GCA_000325405.1_ASM32540v1_genomic	Cui et al., 2013		SAMN02403104	YN2179	1995	Myanmar		Orientalis	1.ORI	1.ORI2	Rattus flavipectus	Non-Human	Rodentia	17.175	96	Modern	-29	1	Asia	1995	29	0	2024	17.175	96
GCA_000325425.1_ASM32542v1_genomic	Cui et al., 2013		SAMN02403105	YN2551	2002	China	Yunnan	Orientalis	1.ORI	1.ORI2	Rattus flavipectus	Non-Human	Rodentia	25	102	Modern	-22	1	Asia	2002	22	0	2024	35.0001	105	25	102
GCA_000325445.1_ASM32544v1_genomic	Cui et al., 2013		SAMN02403106	YN2588	2000	China	Guangxi Zhuang	Orientalis	1.ORI	1.ORI2	Rattus flavipectus	Non-Human	Rodentia	24	109	Modern	-24	1	Asia	2000	24	0	2024	35.0001	105	24	109
GCA_000325465.1_ASM32546v1_genomic	Cui et al., 2013		SAMN02403107	YN472	1957	China	Yunnan	Antiqua	1.IN	1.IN3	Neopsyllini specialis	Non-Human	Siphonaptera	25	102	Modern	-67	1	Asia	1957	67	0	2024	35.0001	105	25	102
GCA_000325485.1_ASM32548v1_genomic	Cui et al., 2013		SAMN02403108	YN663	1982	China	Yunnan	Orientalis	1.ORI	1.ORI2	Xenopsylla cneopis roths	Non-Human	Siphonaptera	25	102	Modern	-42	1	Asia	1982	42	0	2024	35.0001	105	25	102
GCA_000734805.1_ASM73480v1_genomic	Eroshenko et al. 2017		SAMN02777961	231	1947	Kyrgyzstan	Naryn Region	Antiqua	0.ANT	0.ANT3	Marmota baibacina	Non-Human	Rodentia	41.3565	75.452	Modern	-77	0	Asia	1947	77	0	2024	41.5089	74.7241	41.3671	75.9932
GCA_000834275.1_ASM83427v1_genomic			SAMN02769655	Harbin35	1940	China	Heilongjiang	Antiqua	2.ANT	2.ANT3	Homo sapiens	Human	Human	48	128	Modern	-84	2	Asia	1940	84	0	2024	35.0001	105	48	128
GCA_000834295.1_ASM83429v1_genomic			SAMN03121000	IP32953	1952	Russia			Outgroup	Outgroup						Modern	-72			1952	72	0	2024	64.6863	97.7453
GCA_000834315.1_ASM83431v1_genomic			SAMN03121016	Pestoides F	[1950:1984]	Russia		Caucasica	0.PE	0.PE2						Modern	[-74:-40]	0		1967	57	17	2024	64.6863	97.7453
GCA_000834845.1_ASM83484v1_genomic			SAMN03177051	Angola	1984			Pestoides	Modern	Modern				-11.2	17.87	Modern	-40			1984	40	0	2024	-11.2	17.87	-11.2	17.87
GCA_000834885.1_ASM83488v1_genomic			SAMN03216612	Nicholisk 41	2008	China	Heilongjiang	Antiqua	2.ANT	2.ANT3				48	128	Modern	-16	2	Asia	2008	16	0	2024	35.0001	105	48	128
GCA_000834925.1_ASM83492v1_genomic			SAMN03218157	Pestoides B	[1950:1984]	Russia		Altaica	0.PE	0.PE4a						Modern	[-74:-40]	0		1967	57	17	2024	64.6863	97.7453	64.6863	97.7453
GCA_000834985.1_ASM83498v1_genomic			SAMN03202985	Pestoides G	[1950:1984]	Russia		Caucasica	0.PE	0.PE2						Modern	[-74:-40]	0		1967	57	17	2024	64.6863	97.7453	64.6863	97.7453
GCA_000970105.1_ASM97010v1_genomic			SAMN03160723	KIM 5	2007	Iran	Kurdistan	Medievalis	2.MED	2.MED1	Homo sapiens	Human	Human	35.6728	47.0124	Modern	-17	2	Asia	2007	17	0	2024	32.6475	54.5644	35.6728	47.0124
GCA_001188325.1_YPY_1_genomic			SAMN03943539	14735	[1961:1976]	Georgia	Samtskhe-Javakheti	Caucasica	0.PE	0.PE2				41.5265	43.247	Modern	[-63:-48]	0	Asia	1968.5	55.5	7.5	2024	32.3294	-83.1137	41.5296	43.2434
GCA_001188335.1_DYA_1_genomic			SAMN03943538	G1670	[1950:2000]	Georgia	Samtskhe-Javakheti	Caucasica	0.PE	0.PE2				41.5265	43.247	Modern	[-74:-24]	0	Asia	1975	49	25	2024	32.3294	-83.1137	41.5296	43.2434
GCA_001188675.1_ASM118867v1_genomic	Zhgenti et al., 2015		SAMN02769799	790	[1961:1976]	Kyrgyzstan		Antiqua	0.ANT	0.ANT3				41.5089	74.7241	Modern	[-63:-48]	0	Asia	1968.5	55.5	7.5	2024	41.5089	74.7241
GCA_001188695.1_ASM118869v1_genomic			SAMN03782999	1412	[1966:1997]	Georgia	Samtskhe-Javakheti	Caucasica	0.PE	0.PE2				41.5265	43.247	Modern	[-58:-27]	0	Asia	1981.5	42.5	15.5	2024	32.3294	-83.1137	41.5296	43.2434
GCA_001188715.1_ASM118871v1_genomic	Zhgenti et al., 2015		SAMN03783057	1522	[1961:1976]	Armenia	Shirak Province	Caucasica	0.PE	0.PE2				40.8294	43.8276	Modern	[-63:-48]	0	Asia	1968.5	55.5	7.5	2024	40.7696	44.6737	40.9186	43.8404
GCA_001188735.1_ASM118873v1_genomic	Zhgenti et al., 2015		SAMN03943674	1045	[1961:1976]	Azerbaijan	Baku	Medievalis	2.MED	2.MED1				40.3754	49.8327	Modern	[-63:-48]	2	Asia	1968.5	55.5	7.5	2024	40.3936	47.7873	40.3756	49.8328
GCA_001188795.1_ASM118879v1_genomic	Zhgenti et al., 2015		SAMN03943655	3067	[1966:1997]	Georgia	Samtskhe-Javakheti	Caucasica	0.PE	0.PE2				41.5265	43.247	Modern	[-58:-27]	0	Asia	1981.5	42.5	15.5	2024	32.3294	-83.1137	41.5296	43.2434
GCA_001188815.1_ASM118881v1_genomic	Zhgenti et al., 2015		SAMN03941711	2944	1975	Russia	Kabardino-Balkaria	Medievalis	2.MED	2.MED1				43.4428	43.4205	Modern	-49	2	Europe	1975	49	0	2024	64.6863	97.7453	43.4428	43.4205
GCA_001188935.1_ASM118893v1_genomic	Zhgenti et al., 2015		SAMN03783058	1413	[1966:1997]	Georgia	Samtskhe-Javakheti	Caucasica	0.PE	0.PE2				41.5265	43.247	Modern	[-58:-27]	0	Asia	1981.5	42.5	15.5	2024	32.3294	-83.1137	41.5296	43.2434
GCA_001294805.1_ASM129480v1_genomic	Kislichkina et al., 2015		SAMN03839877	I-3134	1984	Mongolia	Bayankhongor	Microtus	0.PE	0.PE4m	Microtus	Non-Human	Rodentia	46.1808	100.67	Modern	-40	0	Asia	1984	40	0	2024	46.825	103.85	45.2381	99.5147
GCA_001294815.1_ASM129481v1_genomic	Kislichkina et al., 2015		SAMN03839876	C-590	1983	Armenia	Shirak Province	Caucasica	0.PE	0.PE2	Microtus	Non-Human	Rodentia	40.8294	43.8276	Modern	-41	0	Asia	1983	41	0	2024	40.7696	44.6737	40.9186	43.8404
GCA_001294825.1_ASM129482v1_genomic	Kislichkina et al. 2015		SAMN03839871	C-537	1984	Russia	Republic of Dagestan	Caucasica	0.PE	0.PE2	Microtus	Non-Human	Rodentia	43.0883	47.1499	Modern	-40	0	Europe	1984	40	0	2024	64.6863	97.7453	43	47
GCA_001294835.1_ASM129483v1_genomic	Kislichkina et al. 2015		SAMN03839870	I-3189	1986	Mongolia	Omnogovi	Ulegeica	0.PE	0.PE5	Microtus	Non-Human	Rodentia	43.5	104.29	Modern	-38	0	Asia	1986	38	0	2024	46.825	103.85	43.2824	104.113
GCA_001294885.1_ASM129488v1_genomic	Kislichkina et al. 2015		SAMN03839878	5307-Gis	1979	Tajikistan	Sughd Province	Hissarica	0.PE	0.PE4h	Microtus	Non-Human	Rodentia	39.3549	68.8268	Modern	-45	0	Asia	1979	45	0	2024	38.6282	70.8157	39.3549	68.8268
GCA_001294895.1_ASM129489v1_genomic	Kislichkina et al. 2015		SAMN03893400	I-2422	1974	Mongolia	Bayan-Ã–lgii	Ulegeica	0.PE	0.PE5	Microtus	Non-Human	Rodentia	48.4	89.66	Modern	-50	0	Asia	1974	50	0	2024	46.825	103.85	48.547	89.8549
GCA_001294905.1_ASM129490v1_genomic	Kislichkina et al. 2015		SAMN03861503	C-291	1971	Azerbaijan	Goranboy District	Caucasica	0.PE	0.PE2	Microtus	Non-Human	Rodentia	40.6066	46.705	Modern	-53	0	Asia	1971	53	0	2024	40.3936	47.7873	40.6036	46.7074
GCA_001294915.1_ASM129491v1_genomic	Kislichkina et al. 2015		SAMN03861512	C-346	1976	Armenia	Shirak Province	Caucasica	0.PE	0.PE2	Microtus	Non-Human	Rodentia	40.8294	43.8276	Modern	-48	0	Asia	1976	48	0	2024	40.7696	44.6737	40.9186	43.8404
GCA_001294965.1_ASM129496v1_genomic	Kislichkina et al. 2015		SAMN03839881	I-3455	2002	Russia	Altai Republic	Altaica	0.PE	0.PE4a	Microtus	Non-Human	Rodentia	50.7114	86.8572	Modern	-22	0	Europe	2002	22	0	2024	64.6863	97.7453	50.7114	86.8572
GCA_001294975.1_ASM129497v1_genomic	Kislichkina et al. 2015		SAMN03861481	A-1804	1980	Kyrgyzstan	Talas Region	Talassica	0.PE	0.PE4t	Microtus	Non-Human	Rodentia	42.4452	72.1431	Modern	-44	0	Asia	1980	44	0	2024	41.5089	74.7241	42.4407	72.1409
GCA_001294985.1_ASM129498v1_genomic	Kislichkina et al. 2015		SAMN03861500	C-359	1978	Azerbaijan	Goranboy District	Caucasica	0.PE	0.PE2	Microtus	Non-Human	Rodentia	40.6066	46.705	Modern	-46	0	Asia	1978	46	0	2024	40.3936	47.7873	40.6036	46.7074
GCA_001295025.1_ASM129502v1_genomic	Kislichkina et al. 2015		SAMN03861510	I-2239	1972	Mongolia	Bayan-Ã–lgii	Ulegeica	0.PE	0.PE5	Microtus	Non-Human	Rodentia	48.547	89.8549	Modern	-52	0	Asia	1972	52	0	2024	46.825	103.85	48.547	89.8549
GCA_001295045.1_ASM129504v1_genomic	Kislichkina et al. 2015		SAMN03839880	C-290	1971	Armenia	Shirak Province	Caucasica	0.PE	0.PE2	Microtus	Non-Human	Rodentia	40.8294	43.8276	Modern	-53	0	Asia	1971	53	0	2024	40.7696	44.6737	40.9186	43.8404
GCA_001295055.1_ASM129505v1_genomic	Kislichkina et al. 2015		SAMN03861513	C-666	1989	Azerbaijan	Goranboy District	Caucasica	0.PE	0.PE2	Microtus	Non-Human	Rodentia	40.6066	46.705	Modern	-35	0	Asia	1989	35	0	2024	40.3936	47.7873	40.6036	46.7074
GCA_001295065.1_ASM129506v1_genomic	Kislichkina et al. 2015		SAMN03861484	C-267	1969	Azerbaijan	Goranboy District	Caucasica	0.PE	0.PE2	Microtus	Non-Human	Rodentia	40.6066	46.705	Modern	-55	0	Asia	1969	55	0	2024	40.3936	47.7873	40.6036	46.7074
GCA_001295105.1_ASM129510v1_genomic	Kislichkina et al. 2015		SAMN03861483	C-235	1968	Azerbaijan	Goranboy District	Caucasica	0.PE	0.PE2	Microtus	Non-Human	Rodentia	40.6066	46.705	Modern	-56	0	Asia	1968	56	0	2024	40.3936	47.7873	40.6036	46.7074
GCA_001295115.1_ASM129511v1_genomic	Kislichkina et al. 2015		SAMN03861486	A-513	1961	Russia	Altai Republic	Altaica	0.PE	0.PE4a	Microtus	Non-Human	Rodentia	50.7114	86.8572	Modern	-63	0	Europe	1961	63	0	2024	64.6863	97.7453	50.7114	86.8572
GCA_001295145.1_ASM129514v1_genomic	Kislichkina et al. 2015		SAMN03839879	A-1807	1980	Kyrgyzstan	Talas Region	Talassica	0.PE	0.PE4t	Microtus	Non-Human	Rodentia	42.4452	72.1431	Modern	-44	0	Asia	1980	44	0	2024	41.5089	74.7241	42.4407	72.1409
GCA_001295185.1_ASM129518v1_genomic	Kislichkina et al. 2015		SAMN03861482	C-197	1967	Azerbaijan	Goranboy District	Caucasica	0.PE	0.PE2	Microtus	Non-Human	Rodentia	40.6066	46.705	Modern	-57	0	Asia	1967	57	0	2024	40.3936	47.7873	40.6036	46.7074
GCA_001559935.1_ASM155993v1_genomic	Kutyrev et al. 2018		SAMN04331740	KM918	1989	Russia	Kabardino-Balkaria	Medievalis	2.MED	2.MED1	Ctenophthalmus orientalis	Non-Human	Siphonaptera	43.4428	43.4205	Modern	-35	2	Europe	1989	35	0	2024	64.6863	97.7453	43.4428	43.4205
GCA_001595585.1_ASM159558v1_genomic	Kutyrev et al. 2018		SAMN04329024	M-1864	2009	Russia	Republic of Kalmykia	Medievalis	2.MED	2.MED1	Meriones meridianus	Non-Human	Rodentia	46.9017	45.2492	Modern	-15	2	Europe	2009	15	0	2024	64.6863	97.7453	46.9017	45.2492
GCA_001601285.1_ASM160128v1_genomic	Kutyrev et al. 2019		SAMN04357319	I-1996	1970	Russia	Zabaykalsky Krai	Antiqua	2.ANT	2.ANT3	Spermophilus dauricus	Non-Human	Rodentia	52.2485	115.956	Modern	-54	2	Europe	1970	54	0	2024	64.6863	97.7453	52.2485	115.956
GCA_001601675.1_ASM160167v1_genomic	Kutyrev et al. 2018		SAMN04336076	C-741	1999	Russia	Republic of Dagestan	Caucasica	0.PE	0.PE2	Megabothris turbidus	Non-Human	Siphonaptera	43.0883	47.1499	Modern	-25	0	Europe	1999	25	0	2024	64.6863	97.7453	43	47
GCA_001601735.1_ASM160173v1_genomic	Eroshenko et al. 2017		SAMN04337145	A-1815	1980	Kyrgyzstan	Talas Region	Talassica	0.PE	0.PE4t	Callopsylla caspia	Non-Human	Siphonaptera	42.4452	72.1431	Modern	-44	0	Asia	1980	44	0	2024	41.5089	74.7241	42.4407	72.1409
GCA_001613865.1_ASM161386v1_genomic	Kutyrev et al. 2018		SAMN04364301	1116-D	1971	Russia	Ingushetia	Medievalis	2.MED	2.MED1	Spermophilus pygmaeus	Non-Human	Rodentia	43.1655	44.9797	Modern	-53	2	Europe	1971	53	0	2024	64.6863	97.7453	43.1655	44.9797
GCA_001613885.1_ASM161388v1_genomic	Kutyrev et al. 2018		SAMN04364306	M-978	1990	Russia	Republic of Kalmykia	Medievalis	2.MED	2.MED1	Spermophilus pygmaeus	Non-Human	Rodentia	46.9017	45.2492	Modern	-34	2	Europe	1990	34	0	2024	64.6863	97.7453	46.9017	45.2492
GCA_001613895.1_ASM161389v1_genomic	Kutyrev et al. 2018		SAMN04364500	KM-816	1990	Turkmenistan	Balkan	Medievalis	2.MED	2.MED1	Rhombomys opimus	Non-Human	Rodentia	39.9354	54.912	Modern	-34	2	Asia	1990	34	0	2024	39.3764	59.3925	41.7785	23.8147
GCA_001617705.1_Yersinia_pestis_C-791_genomic			SAMN04376023	C-791	2003	Russia	Republic of Dagestan	Medievalis	2.MED	2.MED1	Spermophilus pygmaeus	Non-Human	Rodentia	43.0883	47.1499	Modern	-21	2	Europe	2003	21	0	2024	64.6863	97.7453	43	47
GCA_001617715.1_Yersinia_pestis_M-519_genomic			SAMN04376048	M-519	1967	Turkmenistan	Balkan	Medievalis	2.MED	2.MED1	Rhombomys opimus	Non-Human	Rodentia	39.9354	54.912	Modern	-57	2	Asia	1967	57	0	2024	39.3764	59.3925	41.7785	23.8147
GCA_001617725.1_Yersinia_pestis_M-1484_genomic			SAMN04376037	M-1484	1992	Russia	Astrakhan Oblast	Medievalis	2.MED	2.MED1	Spermophilus pygmaeus	Non-Human	Rodentia	47.1878	47.6089	Modern	-32	2	Europe	1992	32	0	2024	64.6863	97.7453	47.1878	47.6089
GCA_001617735.1_Yersinia_pestis_M-1763_genomic			SAMN04376042	M-1763	2002	Russia	Astrakhan Oblast	Medievalis	2.MED	2.MED1	Nosopsyllus laeviceps	Non-Human	Siphonaptera	47.1878	47.6089	Modern	-22	2	Europe	2002	22	0	2024	64.6863	97.7453	47.1878	47.6089
GCA_001617785.1_Yersinia_pestis_M-549_genomic			SAMN04376917	M-549	1977	Turkmenistan	Balkan	Medievalis	2.MED	2.MED1	Rhombomys opimus	Non-Human	Rodentia	39.9354	54.912	Modern	-47	2	Asia	1977	47	0	2024	39.3764	59.3925	41.7785	23.8147
GCA_001617805.1_Yersinia_pestis_173_genomic			SAMN04376919	173	1978	Kazakhstan	Mangystau Region	Medievalis	2.MED	2.MED1	Rhombomys opimus	Non-Human	Rodentia	43.7362	53.1681	Modern	-46	2	Asia	1978	46	0	2024	48.1013	66.7781	43.7362	53.1681
GCA_001617815.1_Yersinia_pestis_M-1453_genomic			SAMN04376922	M-1453	1991	Kazakhstan	Atyrau	Medievalis	2.MED	2.MED1	Rhombomys opimus	Non-Human	Rodentia	47.6606	50.8062	Modern	-33	2	Asia	1991	33	0	2024	48.1013	66.7781	47.6606	50.8062
GCA_001972385.1_ASM197238v1_genomic	Kislichkina et al. 2017		SAMN05521422	C-678	1988	Russia	Republic of Dagestan	Caucasica	0.PE	0.PE2	Microtus arvalis	Non-Human	Rodentia	43.0883	47.1499	Modern	-36	0	Europe	1988	36	0	2024	64.6863	97.7453	43	47
GCA_001972395.1_ASM197239v1_genomic	Kislichkina et al. 2017		SAMN05521421	C-535	1984	Russia	Republic of Dagestan	Caucasica	0.PE	0.PE2	Microtus arvalis	Non-Human	Rodentia	43.0883	47.1499	Modern	-40	0	Europe	1984	40	0	2024	64.6863	97.7453	43	47
GCA_001972405.1_ASM197240v1_genomic	Kislichkina et al. 2017		SAMN05521423	C-700	1995	Russia	Republic of Dagestan	Caucasica	0.PE	0.PE2	Microtus arvalis	Non-Human	Rodentia	43.0883	47.1499	Modern	-29	0	Europe	1995	29	0	2024	64.6863	97.7453	43	47
GCA_001972465.1_ASM197246v1_genomic	Kislichkina et al. 2017		SAMN05521420	C-370	1978	Russia	Republic of Dagestan	Caucasica	0.PE	0.PE2	Microtus arvalis	Non-Human	Rodentia	43.0883	47.1499	Modern	-46	0	Europe	1978	46	0	2024	64.6863	97.7453	43	47
GCA_001972475.1_ASM197247v1_genomic	Kislichkina et al. 2018a		SAMN05521429	I-3447	2001	Russia	Altai Republic	Altaica	0.PE	0.PE4a				50.7114	86.8572	Modern	-23	0	Europe	2001	23	0	2024	64.6863	97.7453	50.7114	86.8572
GCA_001972515.1_ASM197251v1_genomic	Kislichkina et al. 2018a		SAMN05521427	I-3443	2001	Russia	Altai Republic	Altaica	0.PE	0.PE4a				50.7114	86.8572	Modern	-23	0	Europe	2001	23	0	2024	64.6863	97.7453	50.7114	86.8572
GCA_002005285.1_ASM200528v1_genomic			SAMN06161235	195/P	[1898:1950]	India	Maharashtra	Antiqua	2.ANT	2.ANT1	Homo sapiens	Human	Human	18.9068	75.6742	Modern	[-126:-74]	2	Asia	1924	100	26	2024	22.3511	78.6677	18.9068	75.6742
GCA_002127355.1_ASM212735v1_genomic	Kislichkina et al. 2017		SAMN04993042	C-712	1996	Russia	Republic of Dagestan	Caucasica	0.PE	0.PE2	Microtus arvalis	Non-Human	Rodentia	43.0883	47.1499	Modern	-28	0	Europe	1996	28	0	2024	64.6863	97.7453	43	47
GCA_002127365.1_ASM212736v1_genomic	Kislichkina et al. 2017		SAMN04992968	C-746	1997	Russia	Republic of Dagestan	Caucasica	0.PE	0.PE2	Microtus arvalis	Non-Human	Rodentia	43.0883	47.1499	Modern	-27	0	Europe	1997	27	0	2024	64.6863	97.7453	43	47
GCA_002127375.1_ASM212737v1_genomic	Kislichkina et al. 2017		SAMN04992974	C-739	1998	Russia	Republic of Dagestan	Caucasica	0.PE	0.PE2	Microtus arvalis	Non-Human	Rodentia	43.0883	47.1499	Modern	-26	0	Europe	1998	26	0	2024	64.6863	97.7453	43	47
GCA_002165475.1_ASM216547v1_genomic	Kislichkina et al. 2017		SAMN04992971	C-824	2010	Russia	Republic of Dagestan	Caucasica	0.PE	0.PE2	Microtus arvalis	Non-Human	Rodentia	43.0883	47.1499	Modern	-14	0	Europe	2010	14	0	2024	64.6863	97.7453	43	47
GCA_002173795.1_ASM217379v1_genomic	Kislichkina et al. 2018a		SAMN05521430	I-3515	2007	Russia	Altai Republic	Altaica	0.PE	0.PE4a				50.7114	86.8572	Modern	-17	0	Europe	2007	17	0	2024	64.6863	97.7453	50.7114	86.8572
GCA_002173805.1_ASM217380v1_genomic	Kislichkina et al. 2018a		SAMN05521428	I-3446	2001	Russia	Altai Republic	Altaica	0.PE	0.PE4a				50.7114	86.8572	Modern	-23	0	Europe	2001	23	0	2024	64.6863	97.7453	50.7114	86.8572
GCA_002173815.1_ASM217381v1_genomic	Kislichkina et al. 2018a		SAMN05521426	I-3442	2001	Russia	Altai Republic	Altaica	0.PE	0.PE4a				50.7114	86.8572	Modern	-23	0	Europe	2001	23	0	2024	64.6863	97.7453	50.7114	86.8572
GCA_002188685.1_ASM218868v1_genomic	Kislichkina et al. 2018a		SAMN05521431	I-3516	2007	Russia	Altai Republic	Altaica	0.PE	0.PE4a				50.7114	86.8572	Modern	-17	0	Europe	2007	17	0	2024	64.6863	97.7453	50.7114	86.8572
GCA_002188725.1_ASM218872v1_genomic	Kislichkina et al. 2018a		SAMN05521433	I-3518	2007	Russia	Altai Republic	Altaica	0.PE	0.PE4a				50.7114	86.8572	Modern	-17	0	Europe	2007	17	0	2024	64.6863	97.7453	50.7114	86.8572
GCA_002188765.1_ASM218876v1_genomic	Kislichkina et al. 2018a		SAMN05521432	I-3517	2007	Russia	Altai Republic	Altaica	0.PE	0.PE4a				50.7114	86.8572	Modern	-17	0	Europe	2007	17	0	2024	64.6863	97.7453	50.7114	86.8572
GCA_002188775.1_ASM218877v1_genomic	Kislichkina et al. 2018a		SAMN05521434	I-3519	2007	Russia	Altai Republic	Altaica	0.PE	0.PE4a				50.7114	86.8572	Modern	-17	0	Europe	2007	17	0	2024	64.6863	97.7453	50.7114	86.8572
GCA_002412225.1_Y.pestis_A-1486_genomic	Eroshenko et al. 2017		SAMN05149973	A-1486	1966	Kyrgyzstan	Osh Region	Antiqua	0.ANT	0.ANT3	Marmota caudata	Non-Human	Rodentia	40.1538	73.3527	Modern	-58	0	Asia	1966	58	0	2024	41.5089	74.7241	40.1579	73.3635
GCA_002412235.1_Y.pestis_A-1249_genomic	Eroshenko et al. 2017		SAMN05149969	A-1249	1970	Tajikistan	Sughd Province	Hissarica	0.PE	0.PE4h	Neodon juldaschi carruthersi	Non-Human	Rodentia	39.3549	68.8268	Modern	-54	0	Asia	1970	54	0	2024	38.6282	70.8157	39.3549	68.8268
GCA_002412245.1_Y.pestis_A-1691_genomic	Eroshenko et al. 2017		SAMN05150065	A-1691	1971	Kyrgyzstan	Issyk-Kul Region	Antiqua	0.ANT	0.ANT5				42.061	78.1707	Modern	-53	0	Asia	1971	53	0	2024	41.5089	74.7241	42.0614	78.162
GCA_002412255.1_Y.pestis_A-1836_genomic	Eroshenko et al. 2017		SAMN05162891	A-1836	1983	Kyrgyzstan	Issyk-Kul Region	Antiqua	0.ANT	0.ANT5	Marmota baibacina	Non-Human	Rodentia	42.061	78.1707	Modern	-41	0	Asia	1983	41	0	2024	41.5089	74.7241	42.0614	78.162
GCA_002412305.1_Y.pestis_A-1809_genomic	Eroshenko et al. 2017		SAMN05017696	A-1809	1980	Kyrgyzstan	Talas Region	Medievalis	2.MED	2.MED1	Pectinoctenus nemorosus	Non-Human	Siphonaptera	42.4452	72.1431	Modern	-44	2	Asia	1980	44	0	2024	41.5089	74.7241	42.4407	72.1409
GCA_002981915.1_ASM298191v1_genomic	Kislichkina et al. 2018b		SAMN08625966	I-3190	1986	Mongolia	Gobi Desert	Ulegeica	0.PE	0.PE5				43.2824	104.113	Modern	-38	0	Asia	1986	38	0	2024	46.825	103.85	43	107
GCA_002981925.1_ASM298192v1_genomic	Kislichkina et al. 2018b		SAMN08625967	I-2236	1972	Mongolia	Bayan-Ölgii	Ulegeica	0.PE	0.PE5				48.547	89.8549	Modern	-52	0	Asia	1972	52	0	2024	46.825	103.85	48.547	89.8549
GCA_002981955.1_ASM298195v1_genomic	Kislichkina et al. 2018b		SAMN08625965	I-2238	1972	Mongolia	Bayan-Ölgii	Ulegeica	0.PE	0.PE5				48.547	89.8549	Modern	-52	0	Asia	1972	52	0	2024	46.825	103.85	48.547	89.8549
GCA_002981995.1_ASM298199v1_genomic	Kislichkina et al. 2018b		SAMN08625969	I-2457	1973	Mongolia	Gobi Desert	Ulegeica	0.PE	0.PE5				43.2824	104.113	Modern	-51	0	Asia	1973	51	0	2024	46.825	103.85	43	107
GCA_003074175.1_ASM307417v1_genomic	Kutyrev et al. 2018		SAMN05219216	I-3086	1983	Mongolia	Bayankhongor	Microtus	0.PE	0.PE4m	Lasiopodomys brandtii	Non-Human	Rodentia	46.1808	100.67	Modern	-41	0	Asia	1983	41	0	2024	46.825	103.85	45.2381	99.5147
GCA_003074255.1_ASM307425v1_genomic	Kutyrev et al. 2018		SAMN05225371	1454	2012	Russia	Altai Republic	Antiqua	4.ANT	4.ANT1	Urocitellus undulatus	Non-Human	Rodentia	50.7114	86.8572	Modern	-12	4	Europe	2012	12	0	2024	64.6863	97.7453	50.7114	86.8572
GCA_003074275.1_ASM307427v1_genomic	Kutyrev et al. 2018		SAMN05225373	C-627	1986	Russia	Kabardino-Balkaria	Medievalis	2.MED	2.MED0	Coleophora tesquorum	Non-Human	Lepidoptera	43.4428	43.4205	Modern	-38	2	Europe	1986	38	0	2024	64.6863	97.7453	43.4428	43.4205
GCA_003074295.1_ASM307429v1_genomic	Kutyrev et al. 2018		SAMN05225376	244	1967	Kazakhstan	Kyzylorda Region	Medievalis	2.MED	2.MED1	Homo sapiens	Human	Human	45.2059	63.9155	Modern	-57	2	Asia	1967	57	0	2024	48.1013	66.7781	45.2059	63.9155
GCA_003074315.1_ASM307431v1_genomic	Kutyrev et al. 2018		SAMN05225379	I-3223	1987	Russia	Tuva Republic	Antiqua	4.ANT	4.ANT1	Citellophilus tesquorum	Non-Human	Siphonaptera	51.4017	93.8583	Modern	-37	4	Europe	1987	37	0	2024	64.6863	97.7453	51.4017	93.8583
GCA_003074335.1_ASM307433v1_genomic	Kutyrev et al. 2018		SAMN05225380	44	1966	Azerbaijan	Goranboy District	Medievalis	2.MED	2.MED1	Nosopsyllus laeviceps	Non-Human	Siphonaptera	40.6066	46.705	Modern	-58	2	Asia	1966	58	0	2024	40.3936	47.7873	40.6036	46.7074
GCA_003074355.1_ASM307435v1_genomic	Kutyrev et al. 2018		SAMN05225431	1240	1967	Azerbaijan	Fizuli District	Medievalis	2.MED	2.MED1	Meriones libycus erythrourus	Non-Human	Rodentia	39.5836	47.3807	Modern	-57	2	Asia	1967	57	0	2024	40.3936	47.7873	39.5836	47.3807
GCA_003074375.1_ASM307437v1_genomic	Kutyrev et al. 2018		SAMN05225432	261	1955	Azerbaijan	Baku	Medievalis	2.MED	2.MED1	Meriones libycus erythrourus	Non-Human	Rodentia	40.3754	49.8327	Modern	-69	2	Asia	1955	69	0	2024	40.3936	47.7873	40.3756	49.8328
GCA_003074395.1_ASM307439v1_genomic	Kutyrev et al. 2018		SAMN05225434	3544	1979	Armenia	Shirak Province	Caucasica	0.PE	0.PE2	Microtus arvalis	Non-Human	Rodentia	40.8294	43.8276	Modern	-45	0	Asia	1979	45	0	2024	40.7696	44.6737	40.9186	43.8404
GCA_003074415.1_ASM307441v1_genomic	Kutyrev et al. 2018		SAMN05225437	3551	1979	Armenia	Gegharkunik Province	Caucasica	0.PE	0.PE2	Ctenophthalmus teres	Non-Human	Siphonaptera	40.3031	45.3757	Modern	-45	0	Asia	1979	45	0	2024	40.7696	44.6737	40.3031	45.3757
GCA_003074435.1_ASM307443v1_genomic	Kutyrev et al. 2018		SAMN05240958	KM874	1984	Armenia	Syunik Province	Caucasica	0.PE	0.PE2	Microtus arvalis	Non-Human	Rodentia	39.3281	46.153	Modern	-40	0	Asia	1984	40	0	2024	40.7696	44.6737	39.3281	46.153
GCA_003074535.1_ASM307453v1_genomic	Kutyrev et al. 2018		SAMN08866745	5M	1952	Kyrgyzstan	Issyk-Kul Region	Antiqua	0.ANT	0.ANT5	Oropsylla silantiewi	Non-Human	Siphonaptera	42.061	78.1707	Modern	-72	0	Asia	1952	72	0	2024	41.5089	74.7241	42.0614	78.162
GCA_003074675.1_ASM307467v1_genomic	Kutyrev et al. 2018		SAMN08892357	139	1966	Kazakhstan	Focus 29	Medievalis	Modern	Modern	Rhombomys opimus	Non-Human		48.02	66.92	Modern	-58		Asia	1966	58	0	2024	48.1013	66.7781	48.02	66.92
GCA_003085855.1_ASM308585v1_genomic	Kutyrev et al. 2018		SAMN05017702	M-1773	2002	Russia	Astrakhan Oblast	Medievalis	2.MED	2.MED1	Meriones meridianus	Non-Human	Rodentia	47.1878	47.6089	Modern	-22	2	Europe	2002	22	0	2024	64.6863	97.7453	47.1878	47.6089
GCA_003085875.1_ASM308587v1_genomic	Kutyrev et al. 2018		SAMN05149970	M-986	1975	Armenia	Syunik Province	Caucasica	0.PE	0.PE2	Homo sapiens	Human	Human	39.3281	46.153	Modern	-49	0	Asia	1975	49	0	2024	40.7696	44.6737	39.3281	46.153
GCA_003085895.1_ASM308589v1_genomic	Kutyrev et al. 2018		SAMN05150068	I-2998	1982	Russia	Altai Republic	Altaica	0.PE	0.PE4a	Ochotona pallasi	Non-Human	Lagomorpha	50.7114	86.8572	Modern	-42	0	Europe	1982	42	0	2024	64.6863	97.7453	50.7114	86.8572
GCA_003085915.1_ASM308591v1_genomic	Kutyrev et al. 2018		SAMN05017795	517	2014	Russia	Altai Republic	Antiqua	4.ANT	4.ANT1	Homo sapiens	Human	Human	50.7114	86.8572	Modern	-10	4	Europe	2014	10	0	2024	64.6863	97.7453	50.7114	86.8572
GCA_003085935.1_ASM308593v1_genomic	Kutyrev et al. 2018		SAMN05162581	835	1958	Armenia	Shirak Province	Caucasica	0.PE	0.PE2	Homo sapiens	Human	Human	40.8294	43.8276	Modern	-66	0	Asia	1958	66	0	2024	40.7696	44.6737	40.9186	43.8404
GCA_003085955.1_ASM308595v1_genomic	Kutyrev et al. 2018		SAMN05150105	1313	2014	Russia	Altai Republic	Altaica	0.PE	0.PE4a	Paradoxopsyllus scorodumovi	Non-Human	Siphonaptera	50.7114	86.8572	Modern	-10	0	Europe	2014	10	0	2024	64.6863	97.7453	50.7114	86.8572
GCA_003085995.1_ASM308599v1_genomic	Kutyrev et al. 2018		SAMN05162893	1906	2014	Russia	Republic of Kalmykia	Medievalis	2.MED	2.MED1	Meriones meridianus	Non-Human	Rodentia	46.9017	45.2492	Modern	-10	2	Europe	2014	10	0	2024	64.6863	97.7453	46.9017	45.2492
GCA_003086015.1_ASM308601v1_genomic	Kutyrev et al. 2018		SAMN05162583	M-1944	2012	Russia	Tuva Republic	Antiqua	4.ANT	4.ANT1	Marmota sibirica	Non-Human	Rodentia	51.4017	93.8583	Modern	-12	4	Europe	2012	12	0	2024	64.6863	97.7453	51.4017	93.8583
GCA_003086035.1_ASM308603v1_genomic	Kutyrev et al. 2018		SAMN05017606	2751-55	2012	Russia	Altai Republic	Altaica	0.PE	0.PE4a	Ochotona pallasi	Non-Human	Lagomorpha	50.7114	86.8572	Modern	-12	0	Europe	2012	12	0	2024	64.6863	97.7453	50.7114	86.8572
GCA_003086055.1_ASM308605v1_genomic	Kutyrev et al. 2018		SAMN05162559	595	2014	Russia	Astrakhan Oblast	Medievalis	2.MED	2.MED1	Mus musculus	Non-Human	Rodentia	47.1878	47.6089	Modern	-10	2	Europe	2014	10	0	2024	64.6863	97.7453	47.1878	47.6089
GCA_003086075.1_ASM308607v1_genomic	Kutyrev et al. 2018		SAMN05017610	A-1825	1983	Uzbekistan	Navoiy Region	Medievalis	2.MED	2.MED1	Rhombomys opimus	Non-Human	Rodentia	42	64	Modern	-41	2	Asia	1983	41	0	2024	41.3237	63.9528	42	64
GCA_003086095.1_ASM308609v1_genomic	Kutyrev et al. 2018		SAMN05017693	M-1524	1993	Kazakhstan	Shymkent	Medievalis	2.MED	2.MED1	Rhombomys opimus	Non-Human	Rodentia	42.3147	69.5883	Modern	-31	2	Asia	1993	31	0	2024	48.1013	66.7781	42.3147	69.5883
GCA_003086115.1_ASM308611v1_genomic	Kutyrev et al. 2018		SAMN05017652	A-1920	1988	Kazakhstan	Almaty Region	Medievalis	2.MED	2.MED1	Rhombomys opimus	Non-Human	Rodentia	45.2352	77.2742	Modern	-36	2	Asia	1988	36	0	2024	48.1013	66.7781	43.6137	77.1358
GCA_003086155.1_ASM308615v1_genomic	Kutyrev et al. 2018		SAMN05017638	M-1448	1990	Kazakhstan	West Kazakhstan Region	Medievalis	2.MED	2.MED1	Spermophilus pygmaeus	Non-Human	Rodentia	49.5568	50.2227	Modern	-34	2	Asia	1990	34	0	2024	48.1013	66.7781	49.5568	50.2227
GCA_003122795.1_Y.pestis_I-2422_genomic	Kutyrev et al. 2018		SAMN08866751	I-2422	1974	Mongolia	Bayan-Ölgii	Ulegeica	0.PE	0.PE5	Amphalius runatus	Non-Human	Siphonaptera	48.547	89.8549	Modern	-50	0	Asia	1974	50	0	2024	46.825	103.85	48.547	89.8549
GCA_003798205.1_ASM379820v1_genomic			SAMN10228583	FDAARGOS_603	2015	Japan		Antiqua	Modern	Modern				36.2	138.25	Modern	-9		Asia	2015	9	0	2024	36.5748	139.239	36.2	138.25
GCA_003798345.1_ASM379834v1_genomic			SAMN10228582	FDAARGOS_602	1984	Russia		Medievalis	Modern	Modern						Modern	-40		Europe	1984	40	0	2024	64.6863	97.7453	64.6863	97.7453
GCA_009295945.1_ASM929594v1_genomic			SAMN12991206	I-3113	1984	Russia	Tuva Republic	Antiqua	4.ANT	4.ANT1	Marmota sibirica	Non-Human	Rodentia	51.4017	93.8583	Modern	-40	4	Europe	1984	40	0	2024	64.6863	97.7453	51.4017	93.8583
GCA_009295965.1_ASM929596v1_genomic			SAMN12991208	I-1996	1970	Russia	Zabaykalsky Krai	Antiqua	2.ANT	2.ANT3	Spermophilus dauricus	Non-Human	Rodentia	52.05	113.47	Modern	-54	2		1970	54	0	2024	64.6863	97.7453	52.2485	115.956
GCA_009295985.1_ASM929598v1_genomic			SAMN07176224	C-771	2000	Russia		Medievalis	2.MED	2.MED0						Modern	-24	2		2000	24	0	2024	64.6863	97.7453
GCA_009296005.1_ASM929600v1_genomic			SAMN12991209	C-25	1953	Russia	Chechnya	Medievalis	2.MED	2.MED1	Neopsylla setosa	Non-Human	Siphonaptera	43.3976	45.6985	Modern	-71	2	Europe	1953	71	0	2024	64.6863	97.7453	43.4	45.7
GCA_009363195.1_ASM936319v1_genomic			SAMN12991207	I-2638	1977	Russia	Tuva Republic	Antiqua	4.ANT	4.ANT1	Urocitellus undulatus	Non-Human	Rodentia	51.4017	93.8583	Modern	-47	4	Europe	1977	47	0	2024	64.6863	97.7453	51.4017	93.8583
GCA_015159615.2_ASM1515961v2_genomic			SAMN16431992	14D	1970	Russia	Ingushetia	Medievalis	2.MED	2.MED1	Spermophilus pygmaeus	Non-Human	Rodentia	43.1655	44.9797	Modern	-54	2	Europe	1970	54	0	2024	64.6863	97.7453	43.1655	44.9797
GCA_015190655.1_ASM1519065v1_genomic			SAMN13021983	S19960127	1996	China	Tibet	Antiqua	2.ANT	2.ANT2	Homo sapiens	Human	Human	29.8556	90.875	Modern	-28	2	Asia	1996	28	0	2024	35.0001	105	29.8556	90.875
GCA_015336085.1_ASM1533608v1_genomic			SAMN16619712	C-781	2001	Russia	Stavropol Krai	Medievalis	2.MED	2.MED1	Citellus musticus	Non-Human	Rodentia	43.99	43.11	Modern	-23	2	Europe	2001	23	0	2024	64.6863	97.7453	43.99	43.11
GCA_015336265.1_ASM1533626v1_genomic			SAMN16619718	M2029	2018	Russia	Altai Republic	Antiqua	4.ANT	4.ANT1	Marmota baibacina	Non-Human	Rodentia	49.76	87.55	Modern	-6	4	Europe	2018	6	0	2024	64.6863	97.7453	49.76	87.55
GCA_015336465.1_ASM1533646v1_genomic			SAMN16619721	I-1252	1966	Russia	Zabaykalsky Krai	Antiqua	2.ANT	2.ANT3	Spermophilus dauricus	Non-Human	Rodentia	50.31	116.73	Modern	-58	2	Europe	1966	58	0	2024	64.6863	97.7453	50.31	116.73
GCA_015336695.1_ASM1533669v1_genomic			SAMN16619723	M2086	2015	Russia	Republic of Kalmykia	Medievalis	2.MED	2.MED1	Meriones meridianus	Non-Human	Rodentia	45.46	46.29	Modern	-9	2	Europe	2015	9	0	2024	64.6863	97.7453	45.46	46.29
GCA_015336865.1_ASM1533686v1_genomic			SAMN16619719	M-1974	2012	Russia	Altai Republic	Altaica	0.PE	0.PE4a	Ochotona pallasi	Non-Human	Rodentia	49.76	87.55	Modern	-12	0	Europe	2012	12	0	2024	64.6863	97.7453	49.76	87.55
GCA_015337085.2_ASM1533708v2_genomic			SAMN16619714	C-792	2003	Russia	Republic of Kalmykia	Antiqua	4.ANT	4.ANT1	Spermophilus pygmaeus	Non-Human	Rodentia	43.69	43.18	Modern	-21	4	Europe	2003	21	0	2024	64.6863	97.7453	43.69	43.18
GCA_015337285.1_ASM1533728v1_genomic			SAMN16619713	C-783	2001	Russia	Stavropol Krai	Medievalis	2.MED	2.MED0	Citellus musticus	Non-Human	Rodentia	43.99	43.11	Modern	-23	2	Europe	2001	23	0	2024	64.6863	97.7453	43.99	43.11
GCA_015337445.1_ASM1533744v1_genomic			SAMN16619715	KM 567	1972	Russia	Republic of Kalmykia	Medievalis	2.MED	2.MED1	Spermophilus pygmaeus	Non-Human	Rodentia	47.71	45.18	Modern	-52	2	Europe	1972	52	0	2024	64.6863	97.7453	47.71	45.18
GCA_015337645.1_ASM1533764v1_genomic			SAMN16619716	M-1482	1989	Russia	Astrakhan Oblast	Medievalis	2.MED	2.MED1	Spermophilus pygmaeus	Non-Human	Rodentia	48.67	46.11	Modern	-35	2	Europe	1989	35	0	2024	64.6863	97.7453	48.67	46.11
GCA_015337825.2_ASM1533782v2_genomic			SAMN16619717	M-1770	2002	Russia		Antiqua	4.ANT	4.ANT1	Meriones meridianus	Non-Human	Rodentia	48.25	48.81	Modern	-22	4	Europe	2002	22	0	2024	64.6863	97.7453
GCA_015338205.1_ASM1533820v1_genomic			SAMN16619722	C-830	2012	Russia	Republic of Dagestan	Caucasica	0.PE	0.PE2	Microtus arvalis	Non-Human	Rodentia	42.05	46.96	Modern	-12	0	Europe	2012	12	0	2024	64.6863	97.7453	42.05	46.96
GCA_900637475.1_51108_B01_genomic			SAMEA4442458	NCTC10275	1952	Russia			Outgroup	Outgroup	Meleagris gallopavo	Non-Human	Galliformes			Modern	-72			1952	72	0	2024	64.6863	97.7453
ANCIENT STRAINS
1343UNTA85	Valtueña et al. 2017	ERR2112574-78	SAMEA104233049	1343UNTA85	[-3843:-3795]	Germany	Bavaria	Bronze Age	0.PRE	0.PRE1	Homo sapiens	Human	Human	48.79	11.5	Ancient	[-5867:-5819]	0	Europe	-3819	5843	24	2024	51.1638	10.4478	48.9468	11.4039
6Post	Valtueña et al. 2017	ERR2112549,ERR2112570,ERR2112573,ERR2112572,ERR2112569,ERR2112552,ERR2112551,ERR2112550,ERR2112571	SAMEA104233048	6Post	[-3593:-3555]	Germany	Bavaria	Bronze Age	0.PRE	0.PRE1	Homo sapiens	Human	Human	48.79	11.5	Ancient	[-5617:-5579]	0	Europe	-3574	5598	19	2024	51.1638	10.4478	48.9468	11.4039
A120	Wagner et al. 2014	SRR1048648, SRR1048652, SRR1048658, SRR1048660, SRR1048824, SRR1048825, SRR1048827, SRR1048828, SRR1048830-SRR1048832, SRR1048834, SRR1048860, SRR1048873, SRR1048874, SRR1048877, SRR1048878, SRR1048883, SRR1048884, SRR1048887, SRR1048889, SRR1048890-SRR1048895, SRR1048897, SRR1048899-SRR1048911, SRR1049476	PRJNA231474	A120	[435:631]	Germany	Aschheim	First Pandemic	A120	A120	Homo sapiens	Human	Human	48.17	11.71	Ancient	[-1589:-1393]		Europe	533	1491	98	2024	51.1638	10.4478	48.1713	11.716
A76	Wagner et al. 2014	SRR1048653,SRR1048655,SRR1048888,SRR1048898,SRR1048907,SRR1048912	PRJNA231474	A76	[443:565]	Germany	Aschheim	First Pandemic	A76	A76	Homo sapiens	Human	Human	48.17	11.71	Ancient	[-1581:-1459]		Europe	504	1520	61	2024	51.1638	10.4478	48.1713	11.716
BED024		ERR3457855, ERR3457581	SAMEA5818798	BED024	[1560:1635]	England	Greater London	Second Pandemic	1.PRE	1.PRE1	Homo sapiens	Human	Human	51.51	-0.13	Ancient	[-464:-389]	1	Europe	1597.5	426.5	37.5	2024	52.531	-1.26491	51.4893	-0.144055
BED028		ERR3457582, ERR3457856	SAMEA5818799	BED028	[1560:1635]	England	Greater London	Second Pandemic	1.PRE	1.PRE1	Homo sapiens	Human	Human	51.51	-0.13	Ancient	[-464:-389]	1	Europe	1597.5	426.5	37.5	2024	52.531	-1.26491	51.4893	-0.144055
BED030		ERR3457585, ERR3457586, ERR3457583, ERR3457584, ERR3457857	SAMEA5818800	BED030	[1560:1635]	England	Greater London	Second Pandemic	1.PRE	1.PRE1	Homo sapiens	Human	Human	51.51	-0.13	Ancient	[-464:-389]	1	Europe	1597.5	426.5	37.5	2024	52.531	-1.26491	51.4893	-0.144055
BED034		ERR3457587, ERR3457858	SAMEA5818801	BED034	[1560:1635]	England	Greater London	Second Pandemic	1.PRE	1.PRE1	Homo sapiens	Human	Human	51.51	-0.13	Ancient	[-464:-389]	1	Europe	1597.5	426.5	37.5	2024	52.531	-1.26491	51.4893	-0.144055
Ber37	Namouchi et al. 2018	ERR2862146	SAMEA5054089	Ber37	[1300:1400]	The Netherlands	North Brabant	Second Pandemic	1.PRE	1.PRE2	Homo sapiens	Human	Human	51.49	5.23	Ancient	[-724:-624]	1	Europe	1350	674	50	2024	52.5002	5.74808	51.6018	5.44414
Ber45	Namouchi et al. 2018	ERR2862147	SAMEA5054090	Ber45	[1300:1400]	The Netherlands	North Brabant	Second Pandemic	1.PRE	1.PRE2	Homo sapiens	Human	Human	51.49	5.23	Ancient	[-724:-624]	1	Europe	1350	674	50	2024	52.5002	5.74808	51.6018	5.44414
Bolgar_2370	Spyrou et al., 2016	ERR1368865-68	SAMEA3937654	Bolgar_2370	[1362:1400]	Russia	Tatarstan	Second Pandemic	1.PRE	1.PRE3	Homo sapiens	Human	Human	55.18	50.73	Ancient	[-662:-624]	1	Europe	1381	643	19	2024	64.6863	97.7453	55.4482	50.4764
BRA001		ERR3457860, ERR3457589	SAMEA5818803	BRA001	[1618:1648]	Germany	Brandenburg	Second Pandemic	1.PRE	1.PRE1	Homo sapiens	Human	Human	52.41	12.53	Ancient	[-406:-376]	1	Europe	1633	391	15	2024	51.1638	10.4478	52.8455	13.2461
CHC004	Valtuena et. al., 2022	ERR8958747, ERR8958748, ERR8958746	PRJEB51099	CHC004	-3979	Poland	Strzelin	Bronze Age	LNBA	LNBA	Homo sapiens	Human	Human	50.79	17.09	Ancient	[-6003]	LNBA	Europe	-3979	6003	0	2024	52.2159	19.1344	50.7809	17.0684
COL001	Guellil et al. 2020	ERR4570270-72	SAMEA7293136	COL001	[1300:1400]	Italy	Lazio	Second Pandemic	1.PRE	1.PRE1	Homo sapiens	Human	Human	41.65	12.99	Ancient	[-724:-624]	1	Europe	1350	674	50	2024	42.6384	12.6743	41.9808	12.7662
DIT003.B	Keller et. al., 2019	ERR3341156-ERR3341167	SAMEA5661360	DIT003.B	[500:600]	Germany	Bavaria	Antiqua	0.ANT	0.ANT4	Homo sapiens	Human	Human	48.79	11.5	Ancient	[-1524:-1424]	0	Europe	550	1474	50	2024	51.1638	10.4478	48.9468	11.4039
EDI001	Keller et al. 2019	ERR3341118	SAMEA5661363	EDI001	[500:550 ]	England	East of England	Antiqua	0.ANT	0.ANT4	Homo sapiens	Human	Human	52.19	0.19	Ancient	[-1524:-1474]	0	Europe	525	1499	25	2024	52.531	-1.26491	52.1604	-0.70312
EDI003	Keller et al. 2019	ERR3341119	SAMEA5661364	EDI003	[500:550 ]	England	East of England	Antiqua	0.ANT	0.ANT4	Homo sapiens	Human	Human	52.19	0.19	Ancient	[-1524:-1474]	0	Europe	525	1499	25	2024	52.531	-1.26491	52.1604	-0.70312
EDI004	Keller et al. 2019	ERR3341121, ERR3341122	SAMEA5661365	EDI004	[500:550 ]	England	East of England	Antiqua	0.ANT	0.ANT4	Homo sapiens	Human	Human	52.19	0.19	Ancient	[-1524:-1474]	0	Europe	525	1499	25	2024	52.531	-1.26491	52.1604	-0.70312
G701	Susat et al. 2020	ERR3841646, ERR3841647	PRJEB36413	G701	[1550:1650]	Latvia	Riga	Second Pandemic	Post-Black Death	Post-Black Death	Homo sapiens	Human	Human	56.96	24.1	Ancient	[-474:-374]		Europe	1600	424	50	2024	56.8406	24.7538	56.9494	24.1052
GEN72	Valtueña et al. 2017	ERR2112579-ERR2112582	SAMEA104233050	GEN72	[-4204:-4148]	Croatia	Osijek-Baranja County		0.PRE	0.PRE1	Homo sapiens	Human	Human	45.77	18.61	Ancient	[-6228:-6172]	0	Europe	-4176	6200	28	2024	45.3658	15.6575	45.5411	18.4385
GLZ001	Yu et al. 2020	ERR3977831,ERR3991002,ERR4093959,ERR4093960	SAMEA6812876	GLZ001	[-2838:-2495]	Russia	Irkutsk Oblast	Bronze Age	0.PRE	0.PRE1	Homo sapiens	Human	Human	52.28	104.29	Ancient	[-4862:-4519]	0	Europe	-2666.5	4690.5	171.5	2024	64.6863	97.7453	56.637	104.719
GLZ002	Yu et al. 2020	ERR3977832,ERR3977850,ERR3991003,ERR4093961,ERR4093962	SAMEA6812877	GLZ002	[-2568:-2350]	Russia	Irkutsk Oblast	Bronze Age	0.PRE	0.PRE1	Homo sapiens	Human	Human	52.28	104.29	Ancient	[-4592:-4374]	0	Europe	-2459	4483	109	2024	64.6863	97.7453	56.637	104.719
GOK2	Rascovan et al. 2019	ERR476784-88,ERR476799,ERR476807,ERR476808	PRJEB6090	GOK2	[-3050:-2750]	Sweden	Västergötland		LNBA	LNBA	Homo sapiens	Human	Human	58.18	13.4	Ancient	[-5074:-4774]		Europe	-2900	4924	150	2024	59.675	14.5209	58.18	13.4
GRS004	Valtuena et. al., 2022	ERR8958749	PRJEB51099	GRS004	-4662	Germany	Pegau	Bronze Age	LNBA	LNBA	Homo sapiens	Human	Human	51.18	12.26	Ancient	-6686	LNBA	Europe	-4662	6686	0	2024	51.1638	10.4478	51.1667	12.2555
Gyvakarai1	Valtueña et al. 2017	ERR2112544-ERR2112546	SAMEA104233046	Gyvakarai1	[-4060:-4000]	Lithuania	Panevezys County	Bronze Age	0.PRE	0.PRE1	Homo sapiens	Human	Human	55.73	24.36	Ancient	[-6084:-6024]	0	Europe	-4030	6054	30	2024	55.35	23.75	55.9155	25.0309
HOP001	Valtuena et. al., 2022	ERR8958750, ERR8958751, ERR8958753, ERR8958754, ERR8958752	PRJEB51099	HOP001	-4278	Czech Republic	Hostivice	Bronze Age	LNBA	LNBA	Homo sapiens	Human	Human	50.08	14.28	Ancient	-6302	LNBA	Europe	-4278	6302	0	2024	49.8175	15.473	50.0815	14.2586
HOP004	Valtuena et. al., 2022	ERR8958756, ERR8958759, ERR8958760, ERR8958755, ERR8958757, ERR8958758	PRJEB51099	HOP004	-4250	Czech Republic	Hostivice	Bronze Age	LNBA	LNBA	Homo sapiens	Human	Human	50.08	14.28	Ancient	-6274	LNBA	Europe	-4250	6274	0	2024	49.8175	15.473	50.0815	14.2586
Justinian_2148_AE1175	Feldman et al. 2016	ERR1546642, ERR1546643	SAMEA4354665	Justinian_2148_AE1175	[426:571]	Germany	Bavaria	Antiqua	0.ANT	0.ANT4	Homo sapiens	Human	Human	48.79	11.5	Ancient	[-1598:-1453]	0	Europe	498.5	1525.5	72.5	2024	51.1638	10.4478	48.9468	11.4039
KLE048	Valtuena et. al., 2022	ERR8958801	PRJEB51099	KLE048	-3702	Germany	Kleinaitingen	Bronze Age	LNBA	LNBA	Homo sapiens	Human	Human	48.21	10.84	Ancient	-5726	LNBA	Europe	-3702	5726	0	2024	51.1638	10.4478	48.2197	10.8411
KunilaII	Valtueña et al. 2017	ERR2112547, ERR2112548	SAMEA104233047	KunilaII	[-4000:-3920]	Estonia	Parnu maakond	Bronze Age	0.PRE	0.PRE1	Homo sapiens	Human	Human	58.59	25.01	Ancient	[-6024:-5944]	0	Europe	3960	5984	40	2024	58.7524	25.3319	58.3195	24.3026
KZL002	Valtuena et. al., 2022	ERR8958768, ERR8958769	PRJEB51099	KZL002	-2596	Kazakhstan	Karaganda Region	Bronze Age	LNBA	LNBA	Homo sapiens	Human	Human	48.27	75.35	Ancient	-4620	LNBA	Asia	-2596	4620	0	2024	48.1013	66.7781	48.27	75.35
LAI009		ERR3457860, ERR3457589	SAMEA5818806	LAI009	[1300:1400]	Russia	Tatarstan	Second Pandemic	1.PRE	1.PRE0	Homo sapiens	Human	Human	55.18	50.73	Ancient	[-724:-624]	1	Europe	1350	674	50	2024	64.6863	97.7453	55.4482	50.4764
London_11972	Bos et al., 2011	SRR341962	SAMN00715801	London_11972	1349	England	Greater London	Second Pandemic	Black Death	Black Death	Homo sapiens	Human	Human	51.51	-0.13	Ancient	-675		Europe	1349	675	0	2024	52.531	-1.26491	51.4893	-0.144055
London_8124	Bos et al., 2011	SRR341963	SAMN00715802	London_8124	1349	England	Greater London	Second Pandemic	Black Death	Black Death	Homo sapiens	Human	Human	51.51	-0.13	Ancient	-675		Europe	1349	675	0	2024	52.531	-1.26491	51.4893	-0.144055
London_8291	Bos et al., 2011	SRR341961	SAMN00715800	London_8291	1349	England	Greater London	Second Pandemic	1.PRE	1.PRE1	Homo sapiens	Human	Human	51.51	-0.13	Ancient	-675	1	Europe	1349	675	0	2024	52.531	-1.26491	51.4893	-0.144055
London_EastSmithfield_6330	SAMN00715799 (UK)	SRR341960	SAMN00715799	London_EastSmithfield_6330	1349	England	Greater London	Second Pandemic	Black Death	Black Death	Homo sapiens	Human	Human	51.51	-0.13	Ancient	-675		Europe	1349	675	0	2024	52.531	-1.26491	51.4893	-0.144055
LSD001	Keller et al. 2019	ERR3341124, ERR3341125	SAMEA5661367	LSD001	[750-800]	France	Centre-Loire Valley	Antiqua	0.ANT	0.ANT4	Homo sapiens	Human	Human	47.55	1.01	Ancient	[-1274:-1224]	0	Europe	775	1249	25	2024	46.6034	1.88833	47.505	1.2363
LSD023	Keller et al. 2019	ERR3341138	SAMEA5661375	LSD023	[750-800]	France	Centre-Loire Valley	Antiqua	0.ANT	0.ANT4	Homo sapiens	Human	Human	47.55	1.01	Ancient	[-1274:-1224]	0	Europe	775	1249	25	2024	46.6034	1.88833	47.505	1.2363
LVC_merged	Keller et al. 2019	ERR3341142,ERR3341144,ERR3341145,ERR334118199,ERR3341200-28	PRJEB29991	LVC_merged	[400:600]	France	Lunel-Viel				Homo sapiens	Human	Human	43.68	4.09	Ancient	[-1624:-1424]		Europe	500	1524	100	2024	46.6034	1.88833	43.6779	4.09022
MAN008		ERR3457606-17	SAMEA5818809	MAN008	[1283:1390]	Germany	Bavaria	Second Pandemic	1.PRE	1.PRE1	Homo sapiens	Human	Human	48.79	11.5	Ancient	[-741:-634]	1	Europe	1336.5	687.5	53.5	2024	51.1638	10.4478	48.9468	11.4039
MIB054	Valtuena et. al., 2022	ERR8958795, ERR8958771, ERR8958772, ERR8958788, ERR8958790, ERR8958792, ERR8958794, ERR8958770, ERR8958789, ERR8958791, ERR8958793	PRJEB51099	MIB054	-3814	Czech Republic	Pradubice Region	Bronze Age	LNBA	LNBA	Homo sapiens	Human	Human	49.99	15.77	Ancient	-5838	LNBA	Europe	-3814	5838	0	2024	49.8175	15.473	49.99	15.77
NAB003		ERR3457630-34, ERR3457636-41	SAMEA5818811	NAB003	[1292:1392]	Germany	Bavaria	Second Pandemic	1.PRE	1.PRE1	Homo sapiens	Human	Human	48.79	11.5	Ancient	[-732:-632]	1	Europe	1342	682	50	2024	51.1638	10.4478	48.9468	11.4039
NMS002		ERR3457656, ERR3457657	SAMEA5818815	NMS002	[1475:1536]	England	East of England	Second Pandemic	1.PRE	1.PRE1	Homo sapiens	Human	Human	52.19	0.19	Ancient	[-549:-488]	1	Europe	1505.5	518.5	30.5	2024	52.531	-1.26491	52.1604	-0.70312
OBS107	Bos et al. 2016	ERR1193532, ERR1193537	SAMEA3713711	OBS107	1721	France	Alpes-CÃ´te d'Azur	Second Pandemic	1.PRE	1.PRE1	Homo sapiens	Human	Human	43.93	6.07	Ancient	-303	1	Europe	1721	303	0	2024	46.6034	1.88833	43.1065	5.93525
OBS110	Bos et al., 2016	ERR1193533, ERR1193538	SAMEA3713712	OBS110	1721	France	Alpes-CÃ´te d'Azur	Second Pandemic	1.PRE	1.PRE1	Homo sapiens	Human	Human	43.93	6.07	Ancient	-303	1	Europe	1721	303	0	2024	46.6034	1.88833	43.1065	5.93525
OBS116	Bos et al., 2016	ERR1193534, ERR1193539	SAMEA3713713	OBS116	1721	France	Alpes-CÃ´te d'Azur	Second Pandemic	1.PRE	1.PRE1	Homo sapiens	Human	Human	43.93	6.07	Ancient	-303	1	Europe	1721	303	0	2024	46.6034	1.88833	43.1065	5.93525
OBS124	Bos et al., 2016	ERR1193535, ERR1193540	SAMEA3713714	OBS124	1721	France	Alpes-CÃ´te d'Azur	Second Pandemic	1.PRE	1.PRE1	Homo sapiens	Human	Human	43.93	6.07	Ancient	-303	1	Europe	1721	303	0	2024	46.6034	1.88833	43.1065	5.93525
OBS137	Bos et al., 2016	ERR1193536, ERR1193541	SAMEA3713715	OBS137	1721	France	Alpes-CÃ´te d'Azur	Second Pandemic	1.PRE	1.PRE1	Homo sapiens	Human	Human	43.93	6.07	Ancient	-303	1	Europe	1721	303	0	2024	46.6034	1.88833	43.1065	5.93525
OSL1	Namouchi et al. 2018	ERR2862148, ERR2862149	SAMEA5054092	OSL1	[1270:1390]	Norway	Oslo	Second Pandemic	1.PRE	1.PRE1	Homo sapiens	Human	Human	59.91	10.75	Ancient	[-754:-634]	1	Europe	1330	694	60	2024	61.1529	8.78767	59.9133	10.739
PET004	Keller et al. 2019	ERR3341146, ERR3341229	SAMEA5661385	PET004	[570:600]	Germany	Bavaria	Antiqua	0.ANT	0.ANT4	Homo sapiens	Human	Human	48.79	11.5	Ancient	[-1454:-1424]	0	Europe	585	1489	15	2024	51.1638	10.4478	48.9468	11.4039
RISE505	Rassmusen et al. 2015	ERR1018947-ERR1018965	SAMEA3541826	RISE505	[-1746:-1626]	Russia	Altai Krai	Bronze Age	0.PRE	0.PRE1	Homo sapiens	Human	Human	51.79	82.68	Ancient	[-3770:-3650]	0	Europe	-1686	3710	60	2024	64.6863	97.7453	52.6932	82.6931
RK1001	Valtueña et al. 2017	ERR2112553-ERR2112568, ERR2112583-ERR2112586	SAMEA104233051	RK1001	[-4193:-4149]	Russia	Rasshevatskiy		LNBA	LNBA	Homo sapiens	Human	Human	66.76	124.12	Ancient	[-6217:-6173]		Asia	-4171	6195	22	2024	64.6863	97.7453	66.76	124.12
RT5_RT6	Spyrou et al. 2018	ERR2261878-88	PRJEB24296	RT5_RT6	[-1918:-1754]	Russia	Samara Oblast	Bronze Age	0.PE	0.PE8	Homo sapiens	Human	Human	53.42	50.47	Ancient	[-3942:-3778]	0	Europe	-1836	3860	82	2024	64.6863	97.7453	52.6768	50.5874
RV2039	Susat et al. 2021	ERR6449173,ERR6394580,ERR6379063,ERR6196168,ERR6209525,ERR6412219,ERR6447533,ERR6367013,ERR6394580,ERR6209525,ERR6367013	SAMEA8955603	RV2039	-5180	Latvia	Riga		LNBA	LNBA	Homo sapiens	Human	Human	56.88	24.6	Ancient	-7204		Europe	-5180	7204	0	2024	56.8406	24.7538	56.88	24.6
STA001	Spyrou et al. 2019	ERR3457657, ERR3457869	SAMEA5818817	STA001	[1433:1523]	Germany	Bavaria	Second Pandemic	1.PRE	1.PRE1	Homo sapiens	Human	Human	48.79	11.5	Ancient	[-591:-501]	1	Europe	1478	546	45	2024	51.1638	10.4478	48.9468	11.4039
STN002		ERR3457658-ERR3457669	SAMEA5818818	STN002	[1485:1635]	Switzerland	Nidwalden	Second Pandemic	1.PRE	1.PRE1	Homo sapiens	Human	Human	46.93	8.38	Ancient	[-539:-389]	1	Europe	1560	464	75	2024	46.7986	8.23197	46.9428	8.41198
STN007		ERR3457694-705	SAMEA5818821	STN007	[1485:1635]	Switzerland	Nidwalden	Second Pandemic	1.PRE	1.PRE1	Homo sapiens	Human	Human	46.93	8.38	Ancient	[-539:-389]	1	Europe	1560	464	75	2024	46.7986	8.23197	46.9428	8.41198
STN008		ERR3457706-17	SAMEA5818822	STN008	[1485:1635]	Switzerland	Nidwalden	Second Pandemic	1.PRE	1.PRE1	Homo sapiens	Human	Human	46.93	8.38	Ancient	[-539:-389]	1	Europe	1560	464	75	2024	46.7986	8.23197	46.9428	8.41198
STN013		ERR3457742-53	SAMEA5818825	STN013	[1485:1635]	Switzerland	Nidwalden	Second Pandemic	1.PRE	1.PRE1	Homo sapiens	Human	Human	46.93	8.38	Ancient	[-539:-389]	1	Europe	1560	464	75	2024	46.7986	8.23197	46.9428	8.41198
STN014		ERR3457754-65	SAMEA5818826	STN014	[1485:1635]	Switzerland	Nidwalden	Second Pandemic	1.PRE	1.PRE1	Homo sapiens	Human	Human	46.93	8.38	Ancient	[-539:-389]	1	Europe	1560	464	75	2024	46.7986	8.23197	46.9428	8.41198
STN019		ERR3457778-89	SAMEA5818828	STN019	[1485:1635]	Switzerland	Nidwalden	Second Pandemic	1.PRE	1.PRE1	Homo sapiens	Human	Human	46.93	8.38	Ancient	[-539:-389]	1	Europe	1560	464	75	2024	46.7986	8.23197	46.9428	8.41198
STN020		ERR3457790-801	SAMEA5818829	STN020	[1485:1635]	Switzerland	Nidwalden	Second Pandemic	1.PRE	1.PRE1	Homo sapiens	Human	Human	46.93	8.38	Ancient	[-539:-389]	1	Europe	1560	464	75	2024	46.7986	8.23197	46.9428	8.41198
STN021		ERR3457802-13	SAMEA5818830	STN021	[1485:1635]	Switzerland	Nidwalden	Second Pandemic	1.PRE	1.PRE1	Homo sapiens	Human	Human	46.93	8.38	Ancient	[-539:-389]	1	Europe	1560	464	75	2024	46.7986	8.23197	46.9428	8.41198
TianShanHun		ERR2503176-ERR2503178, ERR2503180, ERR2503182	SAMEA1061800	TianShanHun	[214:261]	Kyrgyzstan	Issyk-Kul Region	Antiqua	0.ANT	0.ANT4	Homo sapiens	Human	Human	42.18	77.56	Ancient	[-1810:-1763]	0	Asia	237.5	1786.5	23.5	2024	41.5089	74.7241	42.0614	78.162
UNT003	Keller et al. 2019	ERR3341150, ERR3341233	SAMEA5661389	UNT003	[550:600]	Germany	Bavaria	Antiqua	0.ANT	0.ANT4	Homo sapiens	Human	Human	48.79	11.5	Ancient	[-1474:-1424]	0	Europe	575	1449	25	2024	51.1638	10.4478	48.9468	11.4039
UNT004			SAMEA5661390	UNT004	[419:537]	Germany	Bavaria	Antiqua	0.ANT	0.ANT4	Homo sapiens	Human	Human	48.79	11.5	Ancient	[-1605:-1487]	0	Europe	478	1546	59	2024	51.1638	10.4478	48.9468	11.4039
USF_strains	This study	48 samples		USF_strains	[500:700]	Jordan	Jerash		USF	USF	Homo sapiens	Human	Human	32.27	35.9	Ancient	[-1524:-1324]		Asia	600	1424	100	2024	31.1667	36.9416	32.27	35.9
VAL001	Keller et al. 2019	ERR3341154, ERR3341236	SAMEA5661384	VAL001	[500-700]	Spain	Valencia Community	Antiqua	0.ANT	0.ANT4	Homo sapiens	Human	Human	39.47	0.38	Ancient	[-1524:-1324]	0	Europe	600	1424	100	2024	39.3261	-4.83798	39.4697	-0.376335
VLI092	Valtuena et. al., 2022	ERR8958796, ERR8958799, ERR8958798, ERR8958797	PRJEB51099	VLI092	-4725	Czech Republic	Vlineves	Bronze Age	LNBA	LNBA	Homo sapiens	Human	Human	50.37	14.44	Ancient	-6749	LNBA	Europe	-4725	6749	0	2024	49.8175	15.473	50.3734	14.4496
